# Supplementary material for: Phylogenetic and Structural Analysis of NIN-Like Proteins With a Type I/II PB1 Domain That Regulates Oligomerization for Nitrate Response
Source: Front Plant Sci. 2021 May 31;12:672035. doi: 10.3389/fpls.2021.672035 (PMC8200828; doi:10.3389/fpls.2021.672035)
Supplement: Supplementary Data 1 — Alignment of NLP genes used in this study. [file Data_Sheet_3.fasta]

>Msp56348
---ATGACTCGCGCGGGATCGAGC---GGGGGGGATGGCTCCGCG---GGGGCGGAAAGT
GCGGGGCAGACA---CAGGGAAAGCGCCCCGGGTCGTCGGGCAACGACAACGCCGAGAAC
TTCGAC---TTT------CAGGGTATCAACGATCCTGAGCTCTCG---GAGTTTTTGAAG
TTCCTGGTCGAGGGCGACGAAGACGGGCTGGCCCGCCCCCCCCCG------GGCACGAGC
GCTCTCTCCGAGGAT------CTCTCCAAGGTGTGGGAGGCG------CTAGAGAAC---
GGGGACGACATCATG---GGCGCGCCC---ATCGGCCAGACT---TTGGCCGCGCGCGCG
GCCAAG---AGC------GGGAAGACCTTCAAC------TCCGAGGATCTCCACCGCGCC
GCGAAGCAGTGGCAGTCGCGGAACCAGGCGCAGAACGGGGGCAAGCTCAACGTAGTCGCC
ATGGATCTTGCCATGGCTTCCAACCGTAAGGACCCCCGCAACAACAAAAACGAGGGCGCC
GCGAACCAGAACCGCACGAGCGGCGGGAGCGGCGGGAGCGGCGGCGGC---GGGAGCGGC
GTCGGCGGCGGCTCCGGAGGCAGCGGCACGCGGTTGAACAGCGGCGGCTCCGGC---GGC
AAGGGCGGCGGGAGCGGCGGCAGCAGGGAG---GGTTCAGAGTTTTCCGGCGCGGGCGCT
GGCGCTGAGAACGACGTGGTGGGCGGCGGC------GACGGAACCAGCGCGCTCGACATG
GTGAAAGAAATTTCATCCACCATGCAGATCGCGCGGGCGCAGCAGGTGGAGGCCGGCAAC
AAGAATCCGGGCGCCGTG------CCCGAC---CTGAAC------GTGCCGCCCGAGGTG
CTGATCCGGCGGATCGGCAAGCTCCTCGACACGATA---TCCACCGAGCTC---GAG---
TAC---GGCAGCCTGCTGCAGCTCTTCGTCCCGCGGATCAACCAGAAGAGCGGC------
GCCATCTCGTTGGTGACG---CACAAGGACCTT------TCGCGG------GTGAACACG
GTGCACGAGAAGAAGTTCTGGAAGTATCACGACGCGTCGTGCCAGTTTTTCTTCAACGTG
TCGCCGATGTCC------------CCCGACGGCTTGCTG---GGGTTACCCGGCCGGTGC
TTCCTGCTGAAGCGGCCGGAG---TGGACCCCGAGCGTGTGCTGCTACAGGCCGCTGGAG
TACCCA---CGACTGGCGTGCGCG---ATCGAGTGCCAGGTGCACTCGACCATCGCCGTG
CCCATCTTTGCCAGCGATCCGAAAGAGACCCAGGAGATGCCGCTGGCGGTGATTGAGATG
CTGATGGACCACCAGACG---TCCTCGCTGGGGCAGGTGTTCGAGTTCACGTCCAGATCG
CTCAACAAACACGGGTTTTACACGTGCGGGCACGAGTGCCTCGGCACCGAGCTGACGATG
AAGAGCGCGCTGAAGGACGTCCTGCCCACGCTGTGCGAGTCAAACTCGGTGGCGCTCGAG
AACATGTGCGACGGCCTCCAGTTCCCCTTTGCGCAGTGCTGGGTGGCGCACAAGGGAAAA
---CTGATC---ACCGCGGGCGCGCCGTTCTGCGTGAAGGATAAGTTGACCATGCCCTAC
AGGCAGATCTCGAAGCAGGTTTCCATCAAGGAGGGCCAGGGGCCGGTGGGTGAGGCTTTC
CAGAAGGGAACCATGATCTGGGTGGATGACGTGCAGAAGGGTTCGCAGGTGGAGTGGCCG
CTGCAG---CACACCACGGCGCTCCTGGGACTTCACGGCGCGTGCGCGTGCAAGATTCTG
CTCAAACCCACGCACGCGGGTCAGTCGGACGGGGAGACCCCGCAAAAGGCACCCATCGAG
GCTGTCCTTGAGGTGTTCCTCCCGTCCAACCTGACCACGGCGCAGCAGCAGCAGAAGAGC
GTGGAGAGCCTGTGGAACTACCTGCAGAGCGCCGCGCAGCTGCGGGTG---------GCG
AACCAGGAGCAGGTGGGT---------CAGGGCGTGGTGTCC---CAT---AACGATCGT
GCGATGAGCGTG---------------GGC---------GGGGACCGG---AACGGCGCG
GACGGCGCCGAGCGC------GGTGGA---CTC---------TACCAGCCCTCC---AAC
GCGCCT------GGGCAGTGGAACACCGAG------------GAG---CACGGACCGGAG
------------GAG---------CCGCCGTGGGGAATCACCCTGAGTATGCTGTCGCAG
CACTTCAACAAACACCTGAAGGACGCCGCAAAGGACCTCGGCGTGGGATCCACCACCTTG
AAACGAATCTGCCGCCACTTTGGCATCGCGAGGTGGCCGCGGCGGAGCCTCAAGTCGAAG
---CAGGGCCGGCTGCAGAGCGCGCTCAAGACGCTCAGTGCGGAGACGGGCGGCGTCTTG
TCCGGCGGCGGCGGCGATCAGTGGAACCAGGAGGGCTCCGTTCACGGGGGTATGTTCGAC
GACGGGGGAACGAGCCAGCGCGGCGGGAGCGGGTACGCCGGATCGCTCATGCATGATGAT
AGTTTCCTCGGCAGCGGCCCGGGCAGCGCCAACCCTTCGATGAACGGTCCCCCTGGC---
GCGATGGGT---TACATGGGCATGAACGGCGGCAAACCCGGGATTCGCGGG---------
TCCAGCGCGCACGGGGGCTACCCCATGGGTGGCGGC------AGG---------GGT---
---GGGAGCATGAACGGTGCGAACCAATTCAGCGGGATGAAGCGCGCGCCGCAGGATGAG
CATCACGACCCGTGGGGCTCGCAGCAC---GGCGCGACCCGG------------------
TTC------AGGGAC---GACGCCAACGGGAACGGGATATCGATGCAGCAGCGCGGG---
AATACCTGGCACGGCGGGCAGCAGCAGGGTGGA---TAC---ATGCAGTAC---TCCAAC
CAGGGACAGGGACAGGGACAGGGACAGGTCCACTTCAACGGC------------------
---------GGGATG------TACAACCAGCAGCAA------------ATGCACACGAAT
CAG---CAGCAGGGTGGCGCGAAT---------------------------GTGTGGAAC
TCGTTCGAAGGTGGTTTCAACGGGGGGGGCGATCAGCGCGGCGGG------------AGC
ACCCACAACGGT---------CAC------ATGCACGGCGGAATGAGCGCCATGAACGCG
CTGCAA---AGTCAAAACTCG---------CTGCCG---------------------ATG
CAGCGATCCGAT------CCGATGCAGCGATCCGATTCGTACCAGCGCATG---------
GACGTCCACATGCAATCTTCGATGGACGCCGCGGGG------------------------
GCC------AGCTCCGGTGGTTGG---TCC---AGCGGCGGGCAACCGCTCGGCGGC---
---GGCGGCGGCGGC---------------------------GCGCCCGGGCCCGGCCAG
GTGTTCAAGCTCATGCTCAAGGACGACATGATC---------------CGC---------
ATGAGGCTCCTCAACGAGGTCTCCCACCGCGCGCTGATCAAGCGCGTGTCCGAGGTGATG
---------------------------GATATCCCCGAGCACCAGGTGCGGCTCAAGTAC
AAGGACGACGAGGACGACTGGTGCGTGCTTGCGACGGATCAGGACCTGAAGGATGCGTAC
GGGTTCATG---GGT---------------------CAGACGGGCGTGGACAGCGGAAAA
CACATCAAG------CTGTACATGGTGTCC---------------------CCCAACGCA
CCCGACGGTAAGATGCTCCACTCCATACGCCCCGGGATTTTGCGCCAGGAGATCTCCACG
ATGACGTCGGCGGCGTACGCGGTCAACGCG---CACGCCGTCAACTTTGTCGTCAAGGTG
ACCATGGGCACG---GACACGGTGCGGCTGAAGCTGTCGCCCGGGATG---AACACGGCG
GACCTGAGGGCGCGGTTGGCGGAGTCGTTC---TACCCGTCCGACGTG---GGCAACAAG
CTGAGGCTGAAGTACAAGGACGACACGGAGGAGTGGTGCACTTTGGGGGGCGACGCCGAC
TTGGACGAGTGTCGGGCGGTGAAC---TGTCAAACC---GGA------ACCATCCGACTC
---------------CAC------------GCGCAC------------------------
------------------------------
>Msp64855
---------ATGCCCAGCGCGACG---AAGAACGCGACCGCGGTGGACGCCGGGGGCGTC
CGCGAGGACCTA---TGGAAC------TTCGGCGAC------GAGGTC---GGGCTGGAT
---GAA---TTCCTC---TCCAACATC---CCG---------------GAC---------
------------GGCGACGAGGTGAGCGCGCTT---GGGGGGGTT------GAAAAAGGC
AAACGGGGAGGGAAC------GGGCTGGGAAATTGGGACGTG------CTTGACGAG---
---GCC------CTC---AGCGCGGAC---------ATCCAG---TCCTCCGCGCCCGTC
GAGGTG---CCG------GGAAAGAAAAAATCT------CCCCCCTCTTCCGATCTCCGC
CCG---------------------------GAGACGCCGAAGGGCGCGCAAGGCGACTCG
GGTTTCGGCGGCTCCCCCGGCGCGGATCGGGACTCGAACGGCTCGCACGGCGGCAGCGGC
CCAGGCGCGAGC------------------------AAGAGCGGTACC---AGCAGCGGG
TACGTCGGAAGCGCGAACGACGGGGATGAAGCCGCGCTGGATGGCCTC---------GGG
AAGCTCTCGACCGCGCTGGAGATGGTCCGA---TCGCAG---------------CAGATC
GGC---------------------GCGGGT------AACGCG------CACATGGGC---
GCGGCGCCGGAC---------------------ATCTCG---------------------
------ATGGACGCCCAG------GTC------CTCCTG---------------------
------ACGCGACTTCAGAAGATGCTCGAGTCCGTG---AGCCAGTGCGTG---AAG---
CTC---GGTTCGCTGGTGCAGATGTTCGTCCCGAAGGTGGATAACTCCTCGGGC------
GTCGTC---ACGCTCGTC---ACGCAC---CGC------GCGTTGGCGCGCGTCAGCTCG
GTGCACGACAAGAAGTTCTGGCAGTACCACAAGGTGTCGGAGTCGTTCTTCTTCAGCCTC
TCCCCGTCCTCC------------TCCGAGGGTTTGCTC---GGCCTCCCCGGGCGGTGC
TTCCTGTACGGGCGCACCGAG---TGGACCCCGAGCGTGTGCTGCTACCGGCCGATGGAG
TACCCG---CGGTTGCAGTGCGCG---ATCGAGTGCCAGGTCAACTCCACCCTCGTCGTG
CCCCTCTTCATCTCC---AACTCCGTCTCGGAGGAGATTCCGTTTGCGGTCATGGAGATT
GTGATGGACCGTCAGACG---ATGCTCCCCGGCACGTTGTTCGAGACGGTCGCCGCCGCC
ATCCGGTCGCACGGGTTCTACACCTGCGACACCAGCTGCTTGGGTTCGCCCGCCACGATG
AGGAAGATGGTGGCGGACACGGTGGACTCGCTGTGCGAGTCCAACTCGCAGGCGCTGGCG
CACATGTGCCGATCGCTGGGCATGCTGTTGGCGCAGTGCTGGCTGCCGGACTCCACCGGC
GAGTGGCTCATCGCGTCCGGCGCGCCGTTCTGCATGGGTGACGTGATGACCCTGCCGTAC
CGCCAGCTCTCCGAGCAGGTCACGCTTCGGCGGGGGCAAGGACCCGTCGGGAGGGCGATG
GAGAAGGGAGGCATCGTCTGGGTGGACGACGTGCAGAACGGGTCGCAGGTGGAGTGGCCG
CTGCAC---CACGCCACCGCGCTCCTCGGGCTCCACGGCATGTGCGCGTGCAGGGTGCTC
GTCCAGAAG---------------AAGGACGGC---GAGAAGACGGAGGCT---GTGCTC
------GAGCTGTACTTTCCGGGC---AACCTGAAGTCGCCCGAGCAGCAGCAGCCCTGC
GTCGACGCCGTCTGGAACCATCTGCACGGCAGTTCAACACTCTCGATG---------TTA
GGCTCCGCCGGC---------------GATTCCGAGAATCCGGGCGCC---GGC------
GTGCAGCCCATC---------------CCG---------ACGGACATC---AGCAACGTC
GACCCCTCC---------TTCGGCGGG---TTGTTGTCTGACGTCAACGCGCCC---AAG
TACGAC------TACGGCGTCGCGGGGGGC------------GCG---GGCGACGCCAAG
------------CCG------------CCGTGGGGCATCACGCTCGAGATGCTGCAGAAA
CACTTCTCGAAACATCTCAAGGAAGCCGCGAAGGACCTCGGCGTCGGCTCCACCACGCTC
AAGCGAATCTGCCGCCATTTCGGCATCTCGCGGTGGCCGCGGCGGAGCCTCAAGTCGAAG
---CAGGGCCGGCTGCAGAACGCGCTCAAGACGCTCAGCGCGGAGGGCGCGCTGCCCCCG
GGCCAGTTTGGCATACACGCGTCGGGTACCTACATGGGCCAGCCCGGC------ACGTCG
GCGTTCAACGACGGACTGGAC------ACGGACTCGCCCGGCGGGTCCATGCACGACGGA
TCGTCCTTCGGG------GGCAGCATGCACGGCGGCAGCTCCTACGGGGGCAGCATG---
CACGGCAGC------ATGCACGCCGGCCTGAACTTTCCCCCCGGCGCTCAATCCTTCGGG
GGATCAGCGCACGCCGGCGCCCAGTTTGGAGGA---------GGGGGCGCGATGGGT---
---GGCTCGATGGGTGGCTCGATGGGT---GGCTCGATGGGTGGCGCGATGGCGGCTGGC
GGGAGC---ATCCGCGCGGGAAGCAACCTCGGGGGTCTCAAG------------------
CGCGACAGCGGCGGCGTGGCG---TTTGGGCACGGCGGCGGCGGGAAGGCCCGGGGCGTG
---TCGTGGCACGGTGGCGACGGCGCGCTTCGG---ATG---ATGGCTCGC---------
------------------------------------------------------------
---------AACGAG------TAC------------------------GTCGGCGGCGGG
TTA---GGGCCCGGCGCG------------------------------------------
------GATGGCGGCGGTTTG------------------------------------AAC
ATCCCGAGCGTG---------AAC---------------------CCCCTGCGAGGTAAC
TCGTTT---CACGGCGCCAAC---------GGCGGT---------------------CAC
TTCGGCGCCTCC------CCGACG------------------------------------
---GGGCTCCCGGGGATGATGCACGCGCGGAACGGG------------------------
TCG---------TTTGGCGGGGGG---GGC---GCCTCG---------------------
---TTTGGCGGCCAA---------------------------AGTTCCTCCCCCGGCCGA
------------------------------------------------GGC---------
GCCGGCGGCTCCGGGGACTTC------GGCGGCATGTGGAGCTCGTTTGAGAGCGCGGGG
---------------------------------------------ACAAACTTGGGT---
CTCGAGGAGGGCGGC---GGCGGC---------GGCGGCGGC---GGCGGCGGCGGGCGG
GCG---------CAC---------------------GGCGGGAGCGCGGCCGGATCCCTT
CTCAGGCAG------TCGAGTAGCATG------------------------CAGGCGCGC
GATGGCGGGTCGATG------GCGGAG---------GATTTCCTCGCCGTC---------
---------AGCGGCAACGGCGCGGCGCCC---AACCTCGCGGCGCTCACGGTGAAGGTG
AGCGTGAGCAACGGCGATAACGTTCGGTTCAAGCTCCTGCCCGGGATG---GCGTACGCG
GACGTTCAGGCGCGGCTCAGGGAGAGCATC---GAGGGC---CAGATC------GGCGAC
ATGAGGCTGAGGTACCAGGACGAGGACGACGAGTGGTGCGCTCTGAACGGGGACTCGGAC
CTCGCGGAGTGCATCCAGGTGTGT---CAGAGCCGG---GGG------ATGGTTCGCATG
---------------CAGGCCGCCAGG---------------------------------
------------------------------
>Mpu39571
---------------ATGCCGCGC---AAATCCGCCGCCGCCGCGCCGCCGCCGCCGTCG
CCCGCGGACGAC---GTCGCG------AAC------------GAACCC---GACCTCGCG
---GAC---TTCCTC---AAGCAGCTCGTGAACGTG------------GAC---------
------------GACGTCGGCGTCGGCGACGCG---GGGGGCGAT------CGCTTTCTT
CATCCGCGCGGCGCCGCGAACGCCGACGCGGTGTGGAGCGAC------CTGGACAAC---
CTCGAC------GTC---GCGGACCCC---ATCTACATGTCC---TTGGGCGCCGGCGGC
GGC------GCG------CTGGGCGCGTTGGCC------GCGGCCGACCACGTCCGCGAA
CGCGTCGTC---------------------GACTCCCCCTCCCCGGCCAGCGTCGCGGGC
GCGAACGGAAGAGGCGAGCGCGACACCCGGAAAGAAGTCGCGGAGAATCGCAGGGACTCC
AACTCCCCCGCCAGCGTCGGC---------------GGCGAACCGACC---GGAAGCGGC
GGCAGAGGCGGCAGCGGCGGGCCCGGGTCGAGCGCGGCGAGCGCGGTGAAGACGTTCGAG
CACCTCGGCGAGACGCTCCGCGTGTTGAGC---GAT------------------CAGCTC
CGA---------------GCGGCGCGGCGG------CCG---------CACGAGTCGGTG
CCCGAAGTC------------------------GGCGGC---------------------
------GCGGATCGCACC------GCGGAGGCGACGCAG---------------------
------CGGAGACTCGCGTCGACGCTGGACGACATC---TCGGAACGCCTG---GAC---
GTC---GGGTCACTCGTGCAGCTGTTCGTGCCGAAGCTGCAGTCGAGGACCGGCGGC---
GCGCTC---GTGATGCTG---CAGACGTTTAAG------GCGTTCACGCGCGTGAAAACC
GTGCATCGAGAAAAGTTTTGGAAGTACCACAGGATGTCCGAGGGATTCTTCTTCAACCTC
TCCCCGGGCGGG------------GACTCGAACTTGTTG---GGGCTCCCCGGGCGGTGT
TTCCTCCACTCCAGACCGGAG---TGGACGCCGTCGGTGTGCTGCTACCAGCCCACGGAG
TACCCA---CGGTTGGGATGCGCG---ATCGATTGCCAGATGCACTCCACCATCGCGCTC
CCGGTGTACTTCGACGACCCTCGCGTCCGCCCCGCGATGCCGTTCGCGGTCATGGAGCTC
CTCCTGGATCAGCAAGTC---ACGGACATGGGACGCGTGTTCGACACGTGCGTCGGGGCG
CTGCGCGGGAACGGTCTGTACACCGCGGGGACGGATCGCTTGGGGACGGAGGACACGATG
CGCGCGGCGCTGGGCTCGAAGCTCTCGCGCGTCGGCGAGGGCAACGACGTCGCGCTCGAG
AACATGTGCCACGCGCTCGGGTTCCCGCTCGCGCAGTGCTGGATCCCGAACGACGACGGG
---TTGCTGATCGCCGCGGGGGCGCCGTACTGCGTCAAGGACGCGATGGCGTTTCCGTTT
CGTCAGATCTCGTCGCAGATCTCGCTGCTCGGCGGTCAGGGCCCGGTGGGTCAGGTTTAC
GAGCAGGGGACGATGATCTGGGTCGACGACGTCCAAAACGGGAGCCAGGTAGACTGGCCT
CTGCAG---CACGCGACCGCGCTGCTCGGGCTTCACGGCGCGTGCACGTGCAAGATCGTG
TTGCACCAAAAGCACCCCCGCGGCGGCGGCGGCGGCGCGGCGGGGGAGCCG---ATCGAG
GCGGTGTTGGAGGTGATTCTTCCGAGCAACTTGCTCATCGCGGAGCAGCAGCGGCGCAGC
GTCGATGCGCTGTGGAACTACCTGCAGAACTCTACGGAGCTTCGGCTCGTGACCGGCGGC
GCGTCCGCGGCGACGCGGGCG------GCGAGCCAGGCCCAGGCGGCG---CGAGGAGGA
GGCGCGAAA------------------GCGACCGCGAACGCGAACGCGGCTCGGGGAGGC
GCCGAGCTCAACTCGAGATCGAGCGAC---CTGACCGCGGCCGTCGGGGGCGAC---GGC
GACGGCGCCGGCGGTCGCGCGCACGGCGGGAACTTGCTCGCGGGGATCCCGCTCCCCGGC
GACGCGAACGCGGAGGAGAATGTCCCCACTTGGGGCGTCACGCTGGAGATTTTGCAGCAG
CACTTTAGCAAGCACCTGAAGCAAGCCGCGAAAGACTTGGGCGTCGGGTCTACGACGTTA
AAACGCATCTGTCGACGGTACGGCATCACGCGGTGGCCGCGGCGGTCGCTGAAGTCGAAG
---CAAGGGAAGCTGCAGCAGGTGCTGAAGTCGCTGTACACCGGGGACGGCGCCGCGGAA
GCCTCCCCCCAGGGCGGCGGCGACGCGTCCCTGGCGCGCGCTTCGGGC------GGCGGC
GGC---GAGTCCGCGATGTCG------CTGGGAACGCGCGATTCGTTCATGACGGAC---
CCGACGAGCGGC---GGAGACGGCGCGAACGACGCGTCCGTGCACGGCCCGAGCGGC---
GGCGGGGGTTGGGGCGTCGGCGTCGGCGGGTCGCTCCCCCACGGAGGGGGTTTGTCGCCG
TTGACGCGTCACGATTCCATCACGTCGTCCCCGCTGAGCGGACGACCGGCGTGCCCGCCC
GTCGGTGGTCTCGCCGGCGGACACAATCTCAGCGGCCTGAAGCGTGCGCTCGCGGCGGAT
CAGAAC---CCGTGGGGCGGCGGCGGCGTCGGGATGCCGCGCCCCGGAAACGCCGGCGGC
CGGCCCGGCGGCGACGGCGACGGCGTCGGC------GTCGGAAAGTTCCAGAGAGGGTTC
---TCGTGGCACGGCGGCGACGTCGCGCGGCGCGCGCTG---CATAACGAT------GCC
GAAACGCGCGGGGAGTGGACGTTACACGGCGAGTTGACGTTCGCGCAACTCGGCGGCGGC
CCCGGGCGCGCGGGG------TACCCGGAACAGGGCGCGGCCGCGCACCCTTCGTCCGCG
TGGCCCATCCCCGGAGCGTCTCAC------------------------------------
------GACCGAGGAGGACAC---------------CACGGCGGC------------GCC
GGCCCGACCAAC---------GAG---------------------GACCTCAAAGACGCC
GCGGAC---GCGGACGCGGAC------ACCGCGGGC---------------------GCG
CGCGCGCGCGCG------ACGGCGGCGGGTCCCTCTGGCGGGACGACGACGAGCGACGAC
GGCGGCGGGTCGTCGTTCGACGCGGACAGCTCGGGG------------------------
AAG---ACCTCTCTGCTGTCGCCG---TCC---GAA------------------------
---TGCGCGGCGGCG---------------------------GCGGGGGGGGCGGGCGTC
GTCTTCAAGGCGTCGATCTGTGGCGACGGCGACGGGGGAGGA------GGCCTTCTTCGC
GCGCGGCTCCTGGGAGACGTCACGCGCGCGGCGCTGGTCGATCGCCTCGCGCTGTGCCTC
CGTCCGAGGGACCCCGCGGAGCCCGGCGCGGGCGAAAAGCCGGGGTTCAAGATCAAGTAC
CAAGACGACGAGGACGAGTGGTGCTTGCTCTCGAAAGACTCGGACCTGGAGGAGGCGATC
GCGTTCGCG---AAGCAACGCCGCGAGCGCGCCGCCGCCTCCGGGACCGCCGCCGACCTC
GCGACCGCGCTCGGCCACGTGCGACTCAAGATCGAAGGCGCGAGTCCGAGTCCGACCGCC
GCCGCCTCCGCGCTC------GACCGCCGAGCGGATGACGTCCCCGCCCGGGGCGGCGGG
ACGCCGCTCTCCGCGGCGCGCGCGTGCGGCGCTAGCGATACGACGTTCACCGCGAAGATC
TCCCTCGGCGACGGCGACACGATGCGCGTCAAGCTGGTGCCGGGGATG---TCCTTCCGC
GACCTCGCCTCGGTCGTGACGGAGGCGTCGGGCGGCGCCGCCGCGAGGAGGCCCGCGACG
CCGACGTTGACGTACACGGACGACGCGGACGAGTCGTGCGACTTGCGCGGCGACGCGGAC
CTGGACGAGTGCCGCGCCGCGTGC---GCGCGGAGC---GGG------ACGATACGC---
---GTC---------CGG------------GCGACGTTCGGCGGGGGGGGGGATCAAAGG
---TTAAGGGTT------------------
>Mpu53007
---------------ATGCCGCGC---AAATCCGCGGCCGCCGCGCCGCCGCCGCCGCGC
GCGGACGACGTC---GCGAAC---------------------GACCCC---GACCTCGCG
---GAC---TTCCTC---AAGCAGCTCGTGAACGTG------------GAC---------
------------GACGCG------------------GGGGGGGAT------CGCTTTCTT
CATCCGCGCGGCGCCGCGAACCCCGACGCGGTGTGGAGCGAC------CTGGACAAC---
CTCGAC------GTC---GCGGACAAC---ATCGACGTGTCC---CTGGGCGCCAGCGGC
GGC------GCG------CTGGGCGCGGTGGCC------GCGGCCGGCCACGTCCGCGCC
CGCGCCGTCGACTCCCCCTCCCTCGCCAGCGTCGCGAGCGCGGACGTGAGAAGAGGCGGC
GAGCGCGTCGCCGTCGCGCGCGCGGCGCGCGACGCGAGCGACGACAAAATCGGGAACGAC
GCCAGGGACTCCGACTCCCCGGCGAGCGTCGGCGGCGACCTCGCGACC---GGCAGCGGC
GGCAGCGGCGGGACCGGGTCGAGCGCGACGAGCGCGGTTAAGACGTTGGAGCACCTCGGC
GAGACGCTCCGCGTGCTGAGCGACCAGCTC---CGCGCGGCGCAGGCGCGT---TCCATC
TCA---------------------CGCCGG------TTCCCGTACGACCGCGTCGGC---
GTGCGGCCGCACGAGTCGCCGCCCGACGCG---AGCGGC---------------------
------GCGGATCGCACC------GCGGAGGCGACGCAG---------------------
------CGGAGACTCGCGTCGACGCTGAACGACATC---TCGGAACGCCTG---GAC---
GTC---GGGTCGCTCGTACAGTTGTTCGTGCCGAAGCTGCAGTCGAGGCCCGGC------
GGCGCGCTCGTGATGTTG---CAGACGTTTAAG------GCGTTCACGCGCGTCAAGACG
GTGCATCAAGAAAAGTTTTGGAAGTACCACAGGTTGTCCGAGGGATTCTTCTTCAACCTC
TCCCCGGGCGGG------------GACTCGAACTTGTTG---GGGCTCCCCGGGCGGTGT
TTCCTCCACTCCAGAGCGGAG---TGGACGCCGTCGGTGTGCTGCTACCAGCCCACGGAG
TACCCA---CGGTTGGGATGCGCG---ATCGAGTGCCAGATGCACTCCACGATCGCGCTT
CCGGTGTACTTCGACGACCCTCGCGTCCGCCCCGCGTTGCCGTTCGCCGTCATGGAGCTC
CTCCTGGATCAGCAAGTC---ACGGACATGGGACGCGTGTTTAGCATCTGCGTCGGCGCG
CTGCGCGAGAACGGTCTGTACACCGCGGGGACGGATCGCTTGGGGACGGAGGACACGATG
CGCGCGGCGCTGGGCTCGAAGCTCTCGCGCGTCGGCGAGGGCAACGACGTCGCGCTCGAG
AACATGTGCCACGCGCTCGGGTTCCCGCTCGCGCAGTGCTGGATCCCGAACGACGACGGT
---CTGCTGATCGCCGCGGGGGCGCCGTACTGCGTCAAGGACGCGATGGCGTTTCCGTTT
CGTCAGATCTCGTCGCAGATCTCGTTGCTCAGCGGTCAGGGACCGGTGGGACAGGCGCAC
GAGCAGGGGACGATGATCTGGATCGACGACGTCCAAAACGGGAGCCAGCTGGACTGGCCT
CTGCAG---CACGCGACCGCGCTGCTCGGTCTTCACGGCGCGTGCACGTGCAAGATTTTG
TTGCACCAAAAGCCGAACCGC---GGC---GGT---TGCGGCGGGGAGCCG---ATCGAG
GCGGTGTTGGAGGTGATTCTTCCGAGCAACTTGCTCATCGCGGAACAGCAGCGGCGCTGC
GTCGAGGCGCTGTGGAACTACCTGCAGAACGCGCGGGAGTTGCAGATCGTGACCGTCGGC
GCGGCCGCGGCGACGCGGGCGGCGGGCCAGGCGGCGCGGGGAGGAGGAGGGGTGAACGCG
AACGCGAACGCGGCTCCGGGAGGCCAACCGGGCGCGGGCGCGGGCGCGGGCGCGGGCGGC
GGCGGAGGGCCAAATTCGAAGTCGAGCGACCTGACCGCGGTCCACGCGGCCGTCGGGGGC
GACGGCGGCGGCGGTCGCGCGCACGGCGGGAACTCGCTCGCGGGGATCCCGCTCCCCGGC
GACGCGAGCGTGGACGAGACCGTGATGAACTGGGGCGTCACGCTAGAGATGTTGCAGCAG
CACTTCAGCAAGCACCTGAAGCAAGCCGCGAAAGACTTGGGCGTCGGGTCTACGACGTTA
AAACGCATCTGTCGACGGTACGGCATCACGCGGTGGCCGCGGCGGTCGCTGAAGTCGAAG
---CAAGGGAAGCTGCAGCAGGCGCTGAAGTCGCTGTAC---ACCGCGGATGGCGCCGCG
GCGCCCGGCGAACGCAGCCAGGGCGGCGGCGACTCCTCCGCGCACGGC------GGCGGC
GGC---GCGTCCGCGATGTCG------CTGGGAACGCGCGATTCGTTCATGACGGAC---
CCGGCGAGCGGC---GGAGACGGCGCTAACGACGCGTCCGTGCACGGCCCGAACGGC---
GGCGTGGGTTGGGGC---CTCGGCGGGTCGCTCCCCCCGGGGGGTTTGTCGCCG------
TTGACGCGTCACGATTCCATCACGTCGTCTCCGCTGAGCGGACGAGCGCCGTGGCCGCCC
GTCGGTGGTATCGCCGGCGGATCCACCCTGAGCGGCTTGAAGCGCGCGCTCGCGGCGGAT
CAGAAC---CCGTGGGGCGGCGGCGACGGCGGGATGCCGCGCCCCGGAAACGCCGGCGGC
TGGCCCGGCGGCGAC------------GGCGGCGGCATCGGAAAGTTCCAGAGAGGGTTC
---TCGTGGCACGGCGGCGACGTCGCGCGGCGCGCGCTGCATAACCAAGCTGCTGAAACT
GAAACGCGCGAGGAGAGGACGTTACACGGTGAGTATGCGTTCGCGCAATTCGGCGGCGGC
AACGCAAACGGGCGCGCGTGGTACCCGGACCAGGGCGCGTCCGCGCGCCCTTCGCCCGCG
TTGCCCATCCCCGGGGCGTCTCACGCCGCCCAGCCGACGAACGAGGATTTCATGTGGAAC
TCGTTCGACAGCGGCACGACGCTCGCGTCGACGCAGGGCGGTTCCGTGCACGGCGGCAGC
TTGCACGGCGGCAGCGTGCACGGGGGCAGCTTGCACGGAAACATGGGCGCGGTGGCGGCG
CTCAACGCGGCCAACGCGACGCACTTCGCCGCCGCGTCGCCGCCGCCGCCGTCAGACATC
GACCCGGGCAACTTCTTGATGCAGAGCGGGCCCGGGTCCCCCGCGGGGAGGCCCGGCGGG
GCGCTCAAAGACGCCGCGGACGCGGACGCGGACGCGCGAACGGGCACGGGAACGGCGACG
GGTCCATCCGGCGGGACGAAGACGAGCGGCGACGGCAGCGGTTCATCGTTCGACGCGGAC
AGCTCGGGGAAGACCTCCTCCGGGTTGTTGTCGTCGGGACGCGGGCGCGGCGGCGGCGCC
GCGGGCGCGGCGGGCCCCGGGCCGGGCGTCGTCTTCAAGGCGTCGCGCGACGACGGCGAC
GGAGGAGGTCTTCTTCGCGTGCGGCTCCTGGGAGACGTCACGCACGCGGCGCTCGTCGAT
CGCCTCGCGCTGTGCCTCCGTCCTCTCGAAAGCGAAAGAGGTTTTTTTAAGATCAAGTAC
CAAGACGACGAGGACGAGTGGTGCTTGCTCTCGAAAGACTCGGACCTGGAGGAGGCGATC
GCGTTCGCG---AAGCAGCGCCGCGAGAACGCCGCCGCCGCCGGCGTCGCGACCGCCGAC
CTCGCCACC------GCGCTCGGCCACGTGCGACTCAAGATCGAGAGCGGCGCGGTCGGT
TCGCCCGCGCTCGCGAGTCCGACCGCCTCCGCGTGGGGGGCGCGAGACGTGGGCCCCCCG
GGGACGCCGTCCGCGGCGCGCGCGTGCGGTGCGAGCGACGCGACGTTCACCGCGAAGATC
TCCCTCGGCGACGGCGACACGATGCGCGTCAAGCTTTTGCCTTCGATG---TCCTTCCGC
GACCTC------------GCCGCGCGCGTG------ATG---GAGGCG------ACGCCC
ATGACGTTGACGTACACGGACGACGCGGACGAGTCGTGCGACTTGAGCGGCGACGCGGAC
CTGGACGAGTGCCGCGCCGCGTGC---GCGAGTAGC---GGG------ACGATACGC---
---GTC---------CGG------------GCGACGTTCGGAGGC---------------
---GGC------------------------
>Mp0040
---ATGATGGAGCCCATTTCGAACGAAAGGATTCAGCAATGTTTGCACAGATGGCGCTCT
GCGGATGCATTAGGGTTAGGGCAATTGTCAACGTCGCCCATGGCAGGGTCTCCGACGGAT
TCCAAGTTCATAATGGACGACTCGCTGCTGACAGAGCTGATGGATCTCGATCCTTTGGTG
GATCAAAATATCGAGCCCTGGATAAACGCGTCCTCGCCTGGTGAATACTATCCATTCACG
ACGTGCTCGCCGTCGAATGTGTCGGGCCCTTCGTCGCTGTACTACACACTCAACCAGACG
ATCCCGCAGGGCTACAGAGGAGGAGATTGCTACTCGCTGCCGGGACATTCGTCCAACATT
TCAAGGATTCCCGAAGGCGGGGAGGATTTGCAGCGCCTCGTGTCGACCAATGCGACCAAT
TCGTCGTCCTCGTCGGTGTCGAATTTGGCCTTCTCCAAAAGCGGGGCCTGGATCTCCAAC
GACTTCTCTCCCGGCGCCTACTCGCAGGATTTTCTCCCGGTTTCGCCCTCCAGCTTGTTA
GATCGCTCCGGGTGCCCGAATCAGAGCGGCAATTCATCGGAGGCGACAGGGGTCAGCAGC
AGCAGCGCCACCGCCGATGGACGAGGGCTCAAGCATTCTGCGGACGTGGATTTGTCCGGC
CAGGTCGCCAGGGACGAATCTCTGGGGCCTCGCGGCGGCCCTTCTCTCGGGGGCTACATC
GAC---AGCCTCGTGTATCGCGACTCCTCCAATGGCGGGGCCGAGAAGGCCGAAGAACGC
CAAGACGAGCTGCTGGAAATGCTCGGCTCCGGGCGCGATTTGATCCCTGCCGACAAGCAG
GAGCTCCGAGGCGGACGATTCGTGAGCCAGGGCCACGCCAACAAGGGCTTGTCGCAGACG
CTCAAAGACCGCATGACGCAGGCGCTGAAATCGATC---TCCAATTTGACC---GGG---
GGC---GACACTCTAATCCAAATCTGGGTGCCCACG------ACGCACGGAGAG------
AAGCTC---ATCCTGAGC---ACGCGCGACCAG------CCCTAC------GTCTGCGCC
GCGAACGACAACCGCCTCTTCTGCTACCGCAATGTGTCGGCCAACTTCGTGTTCCCCACC
GAG---AAAGGC------------TCGTCCGAGTACCCG---GGGCTCCCCGGCCGAGTG
TTCCTCACGCGCGCGCCCGAG---TGGACGCCCAATGTCCTCTACTACTCCTCGCAGGAG
TTCCTG---CGCGTGAGCTACGCC---GAGCAGTGCGATGTCAAGGGCACTCTGGCCGTG
CCTGTGTTC---GAA---GAAACCTCCAACATCTGCCTG------GCTGTAATCGAGCTG
ATTATGAAGTCAGAGAAA---GTTCAGTACGGGCCTGAACTGGACATCATCTGCCGAGCC
CTCAAGGGCGTCAGCTTG---TCAACCAGC---GGATGCCAATCTCCTCCCACAGAGATC
CGG------------------------------TCCGAGGAACGGCAAAGAACTCTAGCG
GAAATTTTAGAGGTCCTGACAGCGGTGTGCGAAACACACAAACTTCCTTTGGCCCAGACT
---TGGGTC---------------CCA---TCCTGGACT---GAT---GCCACTCCGGTG
CCGGAACTCGGTAGCGGGAGCCCGAGC---ATGAATGTGAGC------CCAAGATTGAGT
GGA---ACCGTCAGCAATAAACCGCGAGTCGTGCTACACACC------GCACACGGACCT
TGCTAT------------------------------CGTGTCTGT------AGGAGCTTG
CGCACG------------------------------GTTACCAGCAAAGAG---CTTGAT
GAAGAGCAGGATGGC---TCTGGG---AGGGTAGAAGCGCTGGAAGGCAAGTCC------
------------TTGAATGTTGCAAACGCAGCC------TTCGGA---------------
---------------------------------------TCCAAGGCC---CCCGAC---
---------------GTG---------TCC---------CCCCATGCG---CAGGATCTC
GAGGACCAGCAA---------GGGCAC------TCGGGTCTCTACGACCACCAG------
CACTCG------------------TCCGAG------------GAC---TCGCTGCAGCAG
------------CAC---------------------------------------------
---------------------------------------------------------CAC
ATGCAC---------------------CCGTCCTCGCCGCAGCTCGCGCACGACTCC---
---AATGGCCGC------------------------------------------------
------------------------------------TCCGACATGGAT------GCG---
------CACCACGCCTGGCGC---------------------------------TCC---
GCC------GGC---------------CACCCGTACCAGATGCCCGAGGCTGGCGGC---
TCTGGGGAC---------GGCGTGCACAAGCGCCGCCCC---GAGCGCAGGCGC------
GGCACCAACGAGAAAACCATCGGCCTCAATGTGCTC------CAGCAGTACTTCGCC---
---GGCAGCTTGAAAGATGCTGCGAAA------AGCATCGGTGTGTGCCCTACGACCTTG
AAAAGA---ATC---TGTCGGCAGCAC---GGAATTTCGAGA------------------
TGGCCGTCGCGCAAGATCAACAAAGTGAGCAGGTCGCTGAAGAAGCTGCAAGGGGTCATC
GATTCGGTCCAAGGCGCCGATGGAGCTCTGAGA---ATC---AACGCAGAT---------
CTGGCGAGCGCTGCGGCAGCCGCTGCCGCCGCCGTGAGCGGCGTGCAGCTGGGCCAGGAC
AATGGCTACGGCGCAAGG---AACAGTTGGACAGTGTCC---------TGGGCCACGCCT
------GTGCCCGGAGGAGCGGCG---------------------------------GGC
CACAGCGCTGCAGGATCCTCGGATCAGCAGCAGCAGCAGCAGCAG------------CAG
CAGCATTTGACG---------AGC---------------------AGCTCGCCTCCGGTG
GTGGAC---TGCCAGATGAGC---------CGGGGC---------------------GAC
GAGGCGGGCAAA------GGCATGCAGCAGTCCTGGCATGGCAAAGTGGCGTCCCCCGGC
GCATCGAGCGGGGGCAAAGCGTCACAGAGCGGCGACGTCAGCTCGTACACAGTAGGTAGT
AGTAGGGGTGTAGATGTGGATATGGTGGGG---AATGCTGGTGCTTGTCAAGCTTCCGAT
---GCTGCGGGTGATGAGATGGTGGAGGCCAGGGTTGAT---AATTGTGGCCAGGGCGAA
GTGCCCAACGCCCAGAACGAGCAGTCCGGGGCTGGGGCTGGGGCTGGATCC---GTGTTC
GGCACTGGC---CCCAAAGCCGACCCCGCCCCTGGCAAGGGGTCGTTTGTGGGCGGGGAG
---AGCCGGGTCCATGGCGGCGGGGCTGCGCTGGCAGCTCTGCAGGGTGTAAATGGC---
GAGGAAAAGCATTTGAGTTGTAGTAGGCTAGGAGTTGCAGGG---TTATCGAGTGATTAC
AGGGCTCTG---AAAATATATTGTGGCACATCTCCTGGCGAGGAGGATCCCGAAGGTGGC
AATCAGAGC------TCGTCCGGAGTGGAGGGATCTTCGCAGCATTAC---AGCTCATCG
CCAGTTCGCGTCAGT---GACTGCGGCTCGCCG---TCGTCTGGCGTTGGCTCCCAGCGC
---------AGGTCTCCCAATTCGCACGAT---GAGAGTTCGTCCACCATTGTGAAGGCC
ACGTATGGATCG---GACACTGCCCGATTCAAGCTTCTGCCGAACTCC---TCGTATCAG
GATCTTCGCGAGGAGGTTGCTAGTCGACTC---AAACTG---CCTGTT------CAAAGC
TTGAACCTTAAATATCGAGACGATGACGAGGAATGGGTATTACTGGTGTGTGATGCCGAT
CTGGATGAGTGCATCGAAGTTATG---AGATCAACT---GGAGGCCATGCAATCAAGCTC
ATGGTCCGT------GTCGAGACAGTG---AATACATCGCAATGTGGTGGTGGTAGTAGC
AGCGGAAGCACCGGTGAGCAA---------
>Pp9180
---------ATGCCGCCGTCTGAG---CGGGAAGTGGCGATGGGTATAAGCACTGGTGAT
ATAGTATCCAAG---TTCGTT------GTGGATGATGGCTTGTTGTCAGATTTTATGGAC
TTGGAT---TCATTGAGTGACCAATTAGATGAG---------------GAG---------
------------GAGTCATGGATGGATGGGGCCAGCGGAAGCAGCAGTTGCGATTTC---
ACTTTAACGCCATAC------TCAATGGCCAGTAGCGATAATTGC---TATGCTTCC---
------------TTC---TCACCCCCCTCACCCGTAACCTCG---CACTCATCATCACTG
TACTCC---TCGCAGACCCCCAGTGCAGCTGGT------TTAGACGGCTTGCAACTCCTG
CAA---CAAGTCCTCGATGGCGCTCCATCTGCTTTCCCGCCTCCGTTGAGCCCAAGCCCT
GTTGGAAGTGGC------AACATCGACATGCTGTTGTCGGATCAAAATTTAAGCTCGATG
GAAAACGTGGTGGATTACAATGATCTATTCGAA---AAAAGTCGTGTG---AACTCGTCC
TTTCTGGCAATGCCAAGTGAGGATGACGAGGACGAAGCCGAGGAAAAATCT------GGA
CTTTCAGAGGAAGAAAAGGTAGTGGGCGAA---GGG------------------GAGACA
AGG---------------------AAGAGG------------------ACGCTA------
ACACGTGCACTG---------------------TCAAGT---------------------
------CCGCCAATGTCT---------------TTCCGC---------------------
------GACCGACTGCTGCAGGCTGTGCGCTACATC---GGCCGCCTT------CGG---
ATG---GACGTGCTGGTACAAGTTTGGATGCCTGTGGTGCAGCAAACGAGCAGCAGTTCT
TCCAAGCGAGTTCTTATC---ACGCGTGATCAG------CCATTC------GTTCTGGAG
CAGAAGAATGATAAGCTGTCGAATTTTAGGAGCGCTTCAGAGGATTATGAATTTGCAGCC
GAT---GCTGGG------------ATTACCGGC---ATG---GGCCTCCCCGGTCGTGTA
TTTGTGCACCAGATGCCGGAG---TGGAGTCCCAATGTTCAGATGTATAATTGTCAGGAG
TACCTG---CGACATGTAGAAGCT---CAGCGCTGTGACGTTCGTGGATCACTTGCACTC
CCTATCATG---GAT---CCTGTCTCTAGTCAGTGCGTT------GCAGTTATTGAGTTG
GTTGGGTGTACCGAGAAG---ATTCAATTTCATTCCGACGTGGACATCGTCTCACGAGCT
GTGCAGGCTGTGCATTTA---TCAACTGTG---AACAGTCTAGAGACGCCA---GTACCC
GAG------------------------AGGCTGTCACAAGGTCGACAAGCGGTCCTGAAC
GAGATTGCGGAAGTACTAACAGCCGTATGCGAGACTCACAAACTCCCACTGGCGCAGACT
---TGGGTG---------------CCTACTTATCGCTATGGCAGCATGGACATCAAAGTT
CATCAGAGTGGCAGCAAACGCATGCGGTCCGAGAATGGAAGCGGTTTGAGTCGGAATACA
TCCTCATCCCCTTGTAGTGGC---GAGATT---CTCCGGACC------GGTGATGGTCCT
TGCTATGTGAGCGATGGTCGGATTTGGGGATTTCGCCGAGCCTGCCTGGAGCATAGTCTT
GAGAAG------------------GGCCAGGGG---GTGGCTGGCAAGGCT---TTCGAA
ACAAACCAACCGAACTTCGATTCC---GATGTGAAAATCCATTGTAAGACTGAA------
------------TATCCTCTCGCACACCATGCTAAATGTTTTGGCCTT---------GGG
GCAGCTGTAGCCATTCGACTG------CGGAGCATTCGCACTGGCAAC---GATGACTTT
ATTTTGGAGTTTTTTCTT---------CCC---------TCAACGTGC---GTAGAAAGC
AAGGAGCAGCAATTGTTGCTTAATTCA---TTGTCTATCACAATGCAACGAACT---TGT
CGGAGC------TTGAGAACCATCACCGAT------------GAG---GAGGAGAAGGAG
------------GAA---------------------CTTCACATAGCTGGAAATGGGAAC
GTGCTTGTAAAG------GCTGAAGCTAAAGAAGAACCGATTGATGGAGATTGTGTCTTC
CATCCACGTACCCCATAC---GGA---AGCCAAGAAGGGATATCTTTAATTTCATCA---
---GGTGCTAAAGGCGAAGAACAAGCAACTCATTGTCAGCTTCCACATCCTTCTCTAATT
AGCCAGCTCTCACTCCAG------------------CGAAATTCAAAT------TGGCAA
TCA---TCTTATCTATTGAACCCCAGTGAATCGCAACAACACGCATCTAAAAGTGAG---
GAC------AGCGACCCTTTGGTGAATCATGTCCTCGGTTTGGACAGGCTTGGTTGC---
TCAAATGCAGCTCAAGTTGCTGCATCTCAAAGGCGTAAGCTTGATAGAAGACGA------
GGAACAACGGAAAAGACTATCGGCCTTAGTGTCCTT------CAACAATACTTCGCG---
---GGTAGCCTGAAAGATGCTGCCAAG------AGCATTGGTGTATGTCCCACAACTCTT
AAGAGG---ATC---TGTCGGCAACAC---GGAATCTCTAGA------------------
TGGCCATCTCGCAAAATCAATAAAGTTAGCCGGTCGTTAAAGAAATTGCAGGGAGTTATT
GATTCAGTTCAAGGAGCAGATGGTGCCCTGCGA---ATA---AATGCATTA------ACA
GGAGATATCACCACCGCATCTATGGCAGCTGATAATGGTTCTGGCCACGCTGGTAGTGAT
---------GGATCA------TGCGCTAAAAGCAAGTGGTCTGTCTCGTGGTCTACGCCA
GCC------CCCCGCAATCGTGAT------------------------TTGGAGGACCAT
AAGGTGCGTGGTGGGACTTTATTGTTGCCAAAAGAGGAAGATCGCAAAAAGCATGATTCA
TGTTCGCCCCAG---------TCG---------------------GTGCTCATGTCCATT
CTTTCG---TCTCCAGAAACT---------AAACCG---AGTCGACATTGGCACACAAAC
GAGAAAAGTGCT------GGTGTATCTGCGGAGGGCAATGATCTCGCAGTTGGACATGAT
TCTGGGTTTAGAGGAGCAAGCACCTTGTCTCCTGGA---AGCAATTTGACAATTGACACT
GGACTTGCAGTCGTCTGTGATGCAGTTACA---GCTCATCACGATCTCTTGGGGGCAAGG
---AGCCAACAAAGT---------------------------TCTCCAAGTTCAGGATCC
TATGATGATATTGCGCCCCCAACTTCCAAGGTTGATTCT---------AGA---------
GGAAGCGGGCTGCCGGAAAGTAAGACAGGATCTGGATGTCAAAACCAAGTTCATGATAGT
------------------GCCAGTGCTGAGGTTGCAATTAAAGATGTTTGCAAAAAA---
AATAAAAGTCCTGAG---GTCGGT---GTTTCATCAAGTTCT---CTCAACGAAGACCAG
GAACAAGAG---CGG---------------GAGGTAATGGGTGGTTCGGGTACGTCCAAC
TCCCCACGT------TTT---GGC---------------------------TCTTCCACC
GCTCAAGGGACTAGT---GATTGCAGCTCCCCA---TCGTCTGCAGGCAATCCATCTTCA
CATATG---AAGACATGGCCAGCT---------CATAGTGACGTCATCACTATGAAGGTC
ACATACAATGAA---GACACGGTGCGGTTTAAGCTCTCTAGCGACAAA---TCTTACCTT
GACTTGAGAGATCAGGTGAACAGGAGGCTG---AAGTTG---GCAGGG------CTAAAG
TTTGACTTGAAATATCTCGACGACGACGAAGAGTGGATGCTTCTTGCTTGTGACGCCGAT
CTTCAGGAATGCCTGGAGGTCATG---CGTGTTTCT---AGGCGGAATGCCGTCAAACTC
ATGGTT---------CGT------------TGTAACGTCTCCTCCAGCGTCGAGACAAGC
---TGTGCGGACGATAAAACCCTTAGT---
>Pp6360
---------------------------ATGGACGAGACGGTGTTG---------------
---------------ATGGAT------------------------------CTGATGGAG
CTGGAT---TCCTTGAGCGAGCAATTGCTG------------------GGA---------
------------GAGACATGGGCGGGGGACAAC---CATGGCGACTACGGGAGCTATTTG
GCGTAC---CCGGCG------TCGTGTAATGGAGGCATGTTTGCAGCAGCAGGCCCC---
CCGCCC------GTC---TCGCAGTCGGCCCAAATGTACTCT---TACGGGAATGGCAGC
ATGGCAGCCAGC------TTGCAGGCATTTCAGCAGGAGTTGATGCTGCAGCAGGTTGTG
GAGTCTTGCCAGCAATCCATCCCGGTTGCGAGCTCGTCACCTCCATCGCTGCCCTTGTCC
AGCGCTCCGGTTTCTGGAATTAGCAGCTATGGTGCGGCAGTTGGTAGTCGGCTTTTGAGC
AGCAGCAGCCCTAGTCCGAGCGGGACCGCGCGC---ACGATGCCCGGC---AATCAGAGC
CTCGCCGGAATGATAACAGGGGACGGTAGGGGTGTTGGAGATCCAAGAGGG------GGC
GTAGGTGGTAGGAGCGGGGTGGCCGAGATC---AGG------------------GAGAGT
GGCGTGGTGGATAGAGAAGAAGAGAAGTCT------TCGTTGTCGACGGTAGAGGGCAAT
CCCGTGAGCAGCGGCAATCTGGAG---------GCGGGT---------GTTCGGGGGCCC
CGAATTTCGGCGGGGTTC------CCATTGCCGCTGCGC---------------------
------GATCGAATGATGCAGGCACTTCGGTTGATA---GGGCGGTCTCTG---------
AAG---GATGAGCTGGTGCAGGTGTGGATGCCGGTG------GTGCAAGGGACT------
CGGAAG---TGTTTGATG---ACGCGGGATCAG------CCGTTC------ACTGTGGAG
CCGAGAAACGAACAATTGTGGGTGTACAGGAGCATGTCGGAGAGCTACGAATTTCCAGCG
GAG---AGGGTG------------GAGGGGAAGGTCCTG---GGGCTTCCGGGGCGCGTG
TTCATTGGGCAGAAAGTGGAG---TGGACGCCGAACGTGCAGTATTATAGTATCCAGGAG
TATTTG---CGTGTGAAGGAGGCG---CAGAGATGCGACATACGGGGATCCCTGGCGGTT
CCAGTGCTT---GAC---CCCGTGAGTCACCAGTGCGTG------GCTGTAATCGAGCTG
GTTGGTCGCGCTGAGAAG---GTCCAGTATGGTCCTGATGTGGACATCATTGCTCGAGCT
CTGCAGGCTGTGAATTTG---ACATGTCCG---GTTGGCTTGGAGACTCCG---CCGTTG
GAG------------------------AGGTCGTCCTGGGGGAGGCAAGCCGCGCTTTCC
GAGATGGCGGATGTGCTGAAAGCCGTGTGCGAGGCCCACAGGCTCCCCTTCGCGCAGACG
---TGGGTT---------------CCTACGTGCAGCTAT---GGC------------AGT
AGGAGCGACGCGAAGGCA------------CAGGGCAACAAC------GCGGAGCAGGTG
AAT---GGGAGGTGTTCCAGGAGTAAGGTGGTCCTACGGACAGTCGACGGAGATGGTCCA
TGTTATGTCAGCGACTCACGCATGTTGGGCTTTCGACGGGCGTGTCTGGAACATGTGTTA
GAAAAG------------------GGTCAGGGA---GTGCCCGGGAAGGCG---ATGCTC
ACGAACCTGCCGGTTTTTGACTCG---GACGTCAAGAGCTTCAGCAAGGATGAG------
------------TACCCACTGGGGCACTACGCGAAGTTGTTCGGGCTG---------GTG
TCGGCCGTGGCCATCCGGTTG------CGGAGCGTGCACTCCGGGGAC---GAGGACTTC
ATTCTGGAGTTTTTCCTT---------CCG---------ACGGATTGC---GTGGACAGC
GAGAAGCAGCAGGTCATGCTGAACTCG---CTGTCGATCACAATGCAGCGCATC---TGT
CAGAGT------CTGCGGACTCTGAGCGAG------------AAG---GAGCTGGAGGAG
GAGCGGAGG---GAGGCGTTAGCGGAGAGCATGGAAATGCAGGCCAAAGCGGTAAAGGAG
GAGGCGAAGGAG------GTGAGCAACAAGGAGGATCTGCTGGCCGCTTACGGT---TTC
AACAGGCATCCTGGCGGGGGTAATGGTTGTGAGGAGACGACCCAGGCATTTCCTCAAGTG
CTGCAGCATCACGGAGTCCAGCAGGCAGCAGCCCGGTGCGCAGTGCAGCGGCCTCCGTTG
CAGCAGTTTTCTCGCGGGATGCCGACGGGGCGAGGGTGCGAGGAGGGGCTTCGCATTCTG
GAG---TCGCACGTGTATCCC---TGGCACCACCATCCAGAGCAGATGGGTTTGGAG---
CAC------GGG---------------TTGGGCACGGGAGGGTTCGGGTGCTCGAGCCTG
CATCAAGAT---------GTGGCTAGTCATCGGCGCAGGTTTGAGAGAAGGCGA------
GGAACGACGGAGAAGACGATCGGATTGAACGTGCTG------CAACAGTACTTCGCG---
---GGCAGCCTGAAGGATGCGGCGAAG------AGCATTGGTGTGTGTCCGACTACTCTG
AAACGG---ATA---TGCCGGCAGCAT---GGCATCTCCCGG------------------
TGGCCTTCCCGGAAGATCAACAAGGTGAGTAGGTCGCTAAAGAAGCTGCAGGGCGTGATC
GATTCGGTGCAGGGAGCGGAGGGAGCTCTGCGA---ATC---AACGCTCTG------ACG
GGAGATCTGTCGTCCGCGGCGGTGGCAGCTGCGGCCGTGAACGGGCACATGAACAAGGAC
ATG------GCGGCA------TCGTCGCAGGGCAACCTGTCCGTGTCGTGGTCGACGCCA
TCTCTGAATAGCCTGGACGTGAAG---------------------GAGGCGCACGGGAAG
CTGGGATCGGCGGAGCCGTTGCTGGGTCCGAAGGAGGAGAGTCGG------------CGG
AGACACGATCCGTGCTCTCCTCAGAAGCTGCTGCTGTCTATGCTGAAGCCGACGCTGCAG
TTTCGT---CCCGAGGACGACAGGATCGTTTCGTCGTTGGAGGTGAACGCGATGAGCGGT
GCCAGCGGTGGTCACGGTAGAGTGCAGCTGGACAACGGCGACATTTGCAGGAGCAATGAC
CGCAGTTCTGTGAGCAACATTGGAAGCAACCCGAATGTGAAGGCGGCGTATGGT------
TCGAATGGCGGGCATTGTCGTCCA---GGG---ATGAGTCCGTTGGCTTCGGGTGGCATT
TTGTCGTCCGCCGACACGGACAGAGGCTGTGAAGGCGGC---CACGGCGGCAACCGCAGC
TCTGGGAATGCGTGCCAGGACGTTGGAAACGCGGGCAAAGTGAACGGTGGG---------
GGAAAAGGCCAGCAGGCTTCGCCTCTGGGTAGGCCCCTTGAACACTTGGTACCGGGGAGA
------GGTGGCCCGGGAAGGCCTGGGGATTTCATCAAAGCCGCGACGTCGCGGGGGTGG
AATGAGTCCCGGGTCCACGGCGGGGGCGGGGCGATGGCAGCTCTGAAGGGGGTGGATCAA
TATGCGTTGTATGGTCCGGTAGACGATCCCGTATCGTCGTGCAACCACGCGAACGGCGGC
GAGGACGAG------GTGACGGGGCGTCCAGGTCTGTGCAGCCTCGACTCTCCAGGGTTC
GGGTCGTCGCCGGCGAGCGATTGCAGCTCTCCG---TCGTCGGGAGTGAATGGCACTTCG
AATAAG---AAGGCGTGGCGCGGGCGGGAA---GACAGCGCGGCTATCACGGTGAAGGTG
ACGTACGGGCTG---GATACGGTGCGCGTGAAGTTTGCGCAGAACGTC---TCGTTCGTG
GAACTGAAGGAGGAGGTAGGGCGGAGGTTG---AAGCTG---GCGGGG------CAAAAC
TTCAATCTGAAGTACTTGGACGATGACGAGGAATGGATGCTGCTGGCGTGCGACGCGGAT
CTCCAGGAGAGCATCGACCTTATG---CGCGTGTCG---GGGAGGCACGCCATCAAGCTG
ATGATC------------------------TGC---------------------AGCAAC
---ATGTTG---------------------
>Pp2070
ATGGAGATGCCGCCTCCAAACGAGCAGCGGTTCCAGCCCACTTTGCCTCGATGGCGCACC
AGCGAGCTCCTCCCGTTCAGCCAGCAGCTCTCGCCGGGAGGGCCGTTCTCCGGTGTGGAT
TCCAAGTTTCTCATCGACGACAGCGTGTTGACAGATCTCATGGATCTGGACCCGCTCTGC
GATCAGAACACGGAGCCATGGGCAATTGTGGGGCAGGACTTCGGTTTG---CCGTTCGCA
AGCTTCTCCCCTGGG------GTGTTCTCGCCAGGTAAT---------TTCTCCCCG---
TCCGCC------ATG---TCTCCGCCTGCGTCGCAGGTATCT---CAGAGCTCGCAGCTC
TATGCG---CAG------GTTAATACTTTGATG---GCTGTGCCGGGAGGGCAGTTTTCT
TCT---GGAGTCCTAGTGCAGGATGGTGGGCTCTCACCTTCGTCCTCGCGCCTGCTCGAC
CTCCTAGACCAGCCCGCAACGTCGGAAGGGTATCTTGTTGCTATGACTCCTGGTGCCGGT
GCAAATTTCGCCGAGATGCCGCAAATTTACATC---ACACATGGTCAG---GGGTCTAAT
CCTCACAGTAATTCTCAAGGCGCCGCGGTGACCGAAAGGCTGAATGATCTG------GGG
AATGACAGGATTAACTATGGGAATAATTGT---GGGGTGGTATCCATGCGAGCGAATCAG
GGTGGAGAGCTTGCACCTAGCAGCAGGGTAGGGGAATTGCAGGATGAGAACTCCCAGCTG
ATAGATCCCGCCTCGTTCGATTGCACG------AATGGGGCGCAGAACGCACAGTATGAC
ATGATCACGAAGTCTGAAAACTCGAGGAAGAGGTTGATGACGGTGGGGACCAAGGAGTCT
CTGAAGGACCGCATGATGCAGGCGTTGCGGCTAATT---GGCAGATCATGT---------
GTG---GATGTGCTGGCCCAGGTGTGGATGCCCGTG------CGGACCACAGACAAT---
CAGACT---GTGCTGTCT---ACTCGCGAGCAG------CCGTTT------GTGCTGGAG
CGCAAAACGGATCACATGTGGACGTATCGGTCCATTAGTGAGAATTATGTTTTCGCAGTG
------------------------ACGGGAGGGTTCCCG---GGGCTTCCAGGGCGCGTG
TACTTGCAGCAGGTGCCGGAA---TGGACCCCAAATGTGCAATTTTACAGTGATCATGAG
TACCTA---AGAGTGAAGCACGCA---ATGGCATGTGATGTGAAGGGGACGCTAGCTGTG
CCCGTGTTT---GAG---GCGGGCTCGCGGAATTGTTTG------GCTGTCATTGAGCTT
GTGATGAAGGCTGAGAAG---GTTCAGTATGCTCCAGAGATTGACATAATCTGTCGGGCT
CTGCAGGCTGTGAACTTG---TCATGCTCG---GATGGGATGGAGCTTCCA---GCATTA
GAG------------------------TTTCGAACACAGGGCCGGCGCGTGGCACTTGCA
GAGATCAGCGAAGTTCTGACTGCCGTTTGTGAAACCCACAACCTCCCGCTAGCTCAGACG
---TGGGTT---------------CCT---GGGAGCCAC---CAC---------TCACTG
GAAAAGCCCAGCAACAATAAAAAGTCTCGGATTGAAAGTGGCGGCAACAGTAAAAGTTCC
GGG---GGCAGTTACAGCAGCAGCCGCGTCTGTCTGCGTACC------GGCGACGGTCCT
CACTACGTTAAGGACAGCAAGATGTGGGGATTCAGGCAAGCATGTCTAGAGCATTTCTTG
GAGAAG------------------GGACAGGGT---GTTCCTGGCAAGGCC---TTCGCC
TCCAACCAACCCGCTTTCGAAAGC---GATGTAAAAAACTACAGCAAGATTAAG------
------------TATCCTTTAGGGCATTACGCGCAGCTGTTTGGCCTC---------ACT
GCGGCAGTTGCGATCCGTTTG------AGAAGTATCCACACGGGGACT---GATGACTTC
GTGCTAGAGTTTTTTCTC---------CCG---------GTGAATTGC---ACCAGCAGT
AATGACCAGCAAGTGATGTTAAATTCT---CTATCGATTACGATGCAGCGCGTA---TGT
CGAAGC------TTGAGGACTGTTACGGAT------------AAA---GAGTTTGCGGAT
------------GAGGTGAAGGCTGCCACAGCGGAGGAGAAGGCGGATGCCGAGAGCACT
CTTTCGAAGGCG------ATGGATCCGCTTGAGGACCAGGGAAGTGGCGGT------GCG
TCTGCAATG------------GGA---TCATCTTTTTCCGAGAATGCAACGGAAGGG---
---GATCACTTGCAAGAGAAGCTAGCACAGGATCCACAAGTAGCGTCAGCGTCTTCGTTG
CAGCGTTCTCAGTCAGTCGCGAGCAAAAACGTTCAAATGGAAGAATCC------AGCGAA
CAT---GTCGAGCCAATGTCG------AATGGCCAGAAGCAAACGGCTGCCCGAGAG---
GCG------GGA------------------GCTTTGAGAACGTTCACGAGCATAGCG---
---CAGAAC---------GCTGCGAATCCGAACAGAAAGCTAGACAAGAGGCGG------
GGGACGACGGAGAAGACGATAGGGCTGGACGTTCTG------CAGCAGTATTTCGCA---
---GGCAGCTTGAAGGACGCAGCGAAG------AGCATTGGCGTGTGTCCAACCACTTTG
AAACGA---ATT---TGTCGTCAGCAT---GGGATACCGAGG------------------
TGGCCGTCACGGAAGATCAACAAGGTGAGCCGGTCTCTGAAGAAGCTTCAGGGCGTGATC
GAATCGGTGCAAGGCGCGGATGGAGCTTTGCAA---ATT---AATGCTCTG------AGC
GGCGACATCGCCTCCGCGGCAGTCGCTGCGGCAGCAGTGACGGGCGTGCCAGCAGCGAAG
GAT------GCTGAC------ACACCAGAGGGACGA------------CCAGCTGCCTCT
CCC---AGTGATGGCCATCTCAAC------------AAGCAGGACGGGTTGATCAATGGC
GAGAGTAATCAAACTCCAATGTCAAATTTAGACGAGGAGTTTTCACCCCGTGAT---TCT
CAACCCTCCCGG---------CATCCCGCAGTAGCTTCTAAC---TTGAGCTATGCTCGT
GTGGGG---TCCAAAGATGCT---------GCAAAT------CTAGCGAACACAACCGAC
ACAAGATCTTCA------CCTACAGATCACACATGGAACCGCAACTCGGATGAAAGCTCT
GAAGGT---GCTGGACGCGACTCGACGACCTACGGC------------------------
GACACACAAAACTTCGTCACGGTC---TCT---TCGGAGCAGGAG---------------
---TTAAAGGGCGCGGTCCGGAAGCTGGATCGCAAA------GAGGATGCAAGCGCAAAC
CTGGACACGCCTCTACTGTGTCTTCCTAATGGAAGCTCCAGCCGC---AGC---------
CAGTGCGGCGCATCGGACAGCAGCATGTCGGAATTCTGCCGCAACGCTGACTCAGGAAGT
---------------------GGGACTGGCTTTTATGGA------GGTGCGATCTGC---
GTGGAGTCGCGTGTCCACGGCGGCGCGCGCGCGCTAGCTGCATTGCGGGACTCCGACCTG
AGCTCATAT---GGG---------AACCCTGTCGCTTGTGGGCGGTACCCACTGGAAGAT
TCTCCGCGG---GAGGTGACCGGTGGTCATCGAACTGGA------------TCATCGCAG
CATAATGGCAGCGAT------TCAAGTTCCCCG---TCATCGGGTGCGGGAGGACATCCT
CGC------AAGCACTGGCCAGCTCCCGCCCCGGAACCCGAGGCTGTGACAGTGAAGGCA
ACGTTCGGAGCC---GACACAGTGCGGTTTAAGCTGCTGGTAAAATCT---AGTTATCTA
GAACTCAGAACTGAGATCAGTGGCCGATTA---AAAGTGGACGATCAG------GGT---
TTTGATCTGAAGTACCTGGATGACGAGGAGGAGTGGATGCTGATCACATGCGACGCCGAT
GTCAAGGAGTGCATCGAGGTGGCG---CGGACGCTG---GGGAGGCACACGGTGAAACTG
ATGGTGCGG------GAGAATGGCTCCCGGAACTCGAGCGGAAACAACTCCAACATCAGT
---CTGCAGGTAATGACCACCAGT------
>Pp4370
---ATGGAGATACCGCCTCCGAATGAGAGATTCCAGCCCACGATGCCGCGATGGCGCACC
AGCGAGCTGCTCGCGCTTAGTCAGCAACTCTCGCCTGGAGGACAGTTCCCCGGATCGGAT
TCCAAGTTTCTGATCGATGACACCTTGTTATCGGATCTCATGGATCTGGACCCTCTGTGC
GATCAGAGCGGGGAGCCGTGGGTGGCTGCGGGACAAGACTTCAGCCTC---CCCTTCGCG
GCTTTCTCCCCGGGA------CAGTTCTCCCCAGGTAAT---------TTCTCCCCG---
TCCGCC------ATGTCGCCGCAGCCTCAATCGCAGGCATCT---CCAAATTCGCAGCTC
TATGCG---CAG---GTGAATTCTGGCATGGCA------GTGCCTGGTGGGCATTTATCC
CCCAGGGAAATATTGGTCCAGGATGGTGGGCTTACTCCTTCCCCGTCGCGCTTGGTCGAC
CTCTTGGAGCAGCCCTCGACTTCTGAAGGGTATCTTGTTGCTATGTCCCCCGGTACCAGT
GCAAATTTTGCAGAGATGTCTCAAATTTACCTGTCGAATGGTTCAACAGCCAATTCCCAT
GCCAATCTCCATAGCAACTCCCATGGCGCCATGGTGAATGAAAGAGTGATTAATCTGGGG
AATAACAGGTCGAACTATGGGAGAAATTGTTTGACGGTAACCAACGCGACCATGGAGAGG
AATCCGGAAGGCGAGTCCTTACTCAGGCAAGCGGAACTGCGTGACGAATACGCGGGCCAG
CCAATGGATCCAGCTGCATTCGAGTACATT---AATGCGACGCAGGATGCGCAATATGAC
ATGGTCACAAAGTCGGAGACGTCAAAGAAGAGGTTGGTAGTAACGGGGGGCTCGCTGACG
CTCAAGGAGCGAATTACGCAGGCGCTGCGTTTTATT---GGAAGGTCATGT---------
GTG---GATGTGCTGGCTCAAGTATGGATGCCGGTG------CGGACCGCGGAT------
AATCAAACGGTGCTCTCC---ACACGCGAGCAG------CCGTTT------GTGCTGGAG
CGGAAAACGGATCGCATGTGGACGTACCGCTCCATTAGCGAGAACTATGTATTTGCCGTG
------------------------ACGGGTGGGTTTCCT---GGGCTGCCAGGCCGGGTC
TACTTGCAGCAGGTGCCGGAG---TGGACTCCGAATGTGCAATTCTACAGTGATCACGAG
TACCTT---AGAGTGAAGCACGCA---ATGGCATGTGACGTGAAGGGTACGCTTGCGGTC
CCAGTGTTC---GAG---GCAAGCTCTCGGAATTGTTTG------GCTGTGATTGAGCTT
GTGATGAAGGCTGAGAAG---GTTCAGTATGCTCCGGAGATTGACATCATCTGTCGGGCT
CTGCAGGCTGTCAACTTG---TCATGCACG---GATGGGATGGAGCTTCCA---GCTTTA
GAG------------------------TTTCGAACACAGGGCCGGCGTGCGGCGCTTGCA
GAGATCAGCGAAGTGCTGACCGCCGTGTGCGAGACACATAATCTGCCGTTGGCACAGACG
---TGGGTT---------------CCC---GGGAGTCAC---CAT---------TCGGTG
GACAAACCCAGCAGCAACAAGAAGTGCCGCGTCGAAAGCGGCACTAACAGCAAGAGCTCC
GGC---GGGAGCCACAGCAGCAACCGTGTCTGTCTGTGCACT------GGCGATGGGCCT
CACTATGTAAAAGACAGCAAGATGTGGGGGTTCAGGCAAGCATGTTTAGAGCATTATCTA
GAGAAG------------------GGGCAGGGT---GTTCCTGGTAAGGCT---TTTGCC
TCCAATCAGCCAGCTTTTGAGAGC---GATGTAAAAAATTACAGCAAGATTGAG------
------------TACCCGCTTGGACATTACGCGCAGTTATTTGGCCTT---------ACA
GCGGCAGTTGCGATTCGTTTA------AGAAGTATTCATACTGGGGCT---GACGACTTC
GTTCTGGAGTTTTTCCTC---------CCG---------GTGAAGTGC---ATCAGCAGT
GATGATCAACAGGTGATGTTAAACTCC---CTATCGATCACGATGCAGCGTGTG---TGT
CGAAGC------TTGAGAACTGTAACGGAC------------AAG---GAGTTGGCGGAT
------------GAGCTGAAGGCTGCCAGCGCAGAGGAGAGCACCGAGGCGGAAAGCAAT
CCCCCCAAGCCG------GTGGATCCTGCGGAAGAGCAGAGAAATGCCGCTGCTTCTGGG
ATTGAGTTGCCTCCTTCAGAAAATGCAACGGAAAATCCTACTGTACAAGAGAAGCAA---
---CCACAGCAGATCTCACAAGAGATTCCAGCGTTGCCT------------TTGGAGCGT
TCTCAGTCACTTGTCAGTGAGAAAGCCCAAGTGGGAGAGTCCAACGAT------AATGTT
GAG---CCACTGCAGCTTTTC------------GAGAAGCAACCGGCCATACAGGTG---
CCT------GGA------------------GCTGCGCGGACGTTTACAAGTACAGCC---
---CAGAAA---------GCCGCGAATCAGAACCGGAGGCTGGACAGGAGGAGA------
GGGACTACGGAGAAGACCATAGGTCTGGACGTTCTG------CAGCAGTACTTCGCA---
---GGTAGCTTGAAAGATGCAGCCAAG------AGCATTGGCGTGTGTCCAACCACTCTG
AAACGA---ATT---TGTCGCCAACAC---GGTATCTCAAGG------------------
TGGCCGTCACGGAAAATCAACAAGGTGAGCCGATCCTTGAAGAAGCTCCAGGGCGTGATC
GAGTCCGTTCAGGGCGCGGACGGAACGCTTCGC---ATT---AATGCGTTT------AGC
GGTGATATTGCCTCTGCAGCGGTTGCTGCCGCTGCAGTCACCAGCACGGTGCCAGCAGCT
AAGGAT---ACAACC------ACAGAAGACGGTCGATCA---------GCTGCTTCCCCT
AGTGAGGCCTGTCACAACCAACAC------------------GACGGAATAAGTAACGGC
GAGAGCAACCAGACTCCATTA------TCTGTGGAAGACGAGGAC------------TCC
TCGCCGCATGAT---ATCCAACGTCTCCGTCATCCCACAGGGGCTTCTAACTTGAGCATG
GCCCGC---GCAGAGCCCAAA---------GTCCCTGTAAACTTAGCCAACGCCAATGGC
ACGAGGCCATCATTA---CCCATTGATCACACCAGAGATCGAAATTCAGATGAAAGCTCT
GGAGGAGCTGAATTCGGCTCGACAAACCACGGTGGA------------------------
GCAGACCAGGACTTCTACGCGGTG---TCG---GCCGAGCAGGAA---------------
---TCTGATGGCACGGGCAGGAAGTTGGACATCAAA------GAAGTTAGCGCTAAGGAC
CCACCCACATTGTATATTCCTAACGGAAGCTCCAACCCCAGCCAT---AGT---------
GGTGGATCAGATTGGGATCGCTCTCCAAACGGCAGCATGTCAGACTTTGGGCGTAACACA
---------GATTCTGGCAGCGGAACTGGATTCAATGGG------GGCGCTATATGT---
GTCGAGTCGCGGGTTCACGGCGGTGCCAGTGCGTTAGCTGCATTACGGGACTCTGATTTG
AGTTCTTAT---GGG---------AACCCTTGCGATTATGAGCGTTACGCGCTGGATGAT
TCCCCGCGG---GAAGTGACTGGTGCTCATCGAACAGGG------------TCATCGCAT
CATAATGGTAGCGAT------TCGAGCTCCCCA---TCGTCAGGTGCAGGAGGCTATGCT
CGCAAG---CATTACTGGCCGGTTCCCGTTGTGGAGCCGGAGGCCGTGACCGTGAAGGCG
ACGTTCCGGGCC---GACACGGTGCGATTCAAGCTGCTGGTGGGATCA---GGATACTTA
GATCTGAGAAATGAGATCAGTCGGCGGTTG---AAAGTC---GATGAG------CACGGG
TTTGATCTGAAGTACTTAGACGACGAGGAAGAGTGGATGCTAATTACTTGCGATGCCGAC
GTCAAGGAATGCATTGATGTGGCG---CAGACGCTG---GGCCGGCACACCGTGAAGCTA
ATGGTGCGT------CAGAGCGGATCGTGGACCTCGAGTGGGAACAACTCTAACGTCAGC
---CTGCAGGACATGAACTGTCACGCTGCT
>Pp146000
---------ATGCCACCGTCCAAG---ACGGAGGTGGCGATGGGTGCAAACTCTGGTGAA
ATAGGGTCCAAG---TTCGTT---GTGGATGATAGTTTGTTGTCAGAT---TTGATGGAC
CTGGAT---CCTTTA---AGTGAGCAATTAGGA---------------GAG---------
------------GAGTCATGGATGAATGGCGGCAGCGGCAGCGATAATTGCGATTTT---
AATTTAACATCTTAC------TCCGTGTCAAGTAGCGAGAATTGC---TATGCTTCC---
ATATCA------CCC---TCCTCACCC------CCAACCTCG---CACTCATCATCGATT
TTCTCT---CAG------ACCAGTGAAGCTGAT------TTAGACGCCTTGCAACTCCTC
CAA---CAAGTCTTTGATGGCTCTCCGTCTCCTTTTTCGCCTCCGTTGAGTCCAAGTCCT
GTAGGTGATGGC------AACATCACCATGCTTTTAGCGGATCAAAACATTATAACCACA
TCAAACGCGATGGAGTATACAGATCCATCCGAA---AAATGTCGGATT---GACACGCCC
TTTCTGGCAATGCCAAATGAAGAAGAGGAGGATGAAGCCGAAGAAAAATCC------GGG
CTTTCGGAGGAGGAGAAGGTAGTTGAGGAA---GGG------------------GGAACA
AGA---------------------AAGAGA------------------ACGTTG------
GCACGTGCA------------------------CTCTCA---------------------
------AGCTCGCCGGTG------TGT------CTCCGC---------------------
------GATCGTCTGCTGCAGGCTGTGCGCTACATC---GGCCGCTTC------CGG---
ATG---GACGTGCTGGTACAAATTTGGATGCCACAG---CAAACGAGCAGCAACCCTCAG
AAGCGG---ATTCTTACC---ACGCGAGATCAG------CCATTT------ATTTTGGAG
CAGAGAAATGACAAGCTATTGCATTTTCGGAATGCCTCCGAGAGTTATGAATTTGCAGCC
GAG---GCTGGG------------AATAGCGGC---TTG---GGCCTCCCCGGTCGTGTG
TTTGTGCATCAGATGCCGGAG---TGGAGTCCCAACGTCCAGATTTACAACTGCCAGGAG
TACCTA---CGACATCTAGAAGCA---CAGCGCTGTGACGTGCGTGGATCACTTGCACTC
CCTGTCTTC---GAG---CCCACCACTCTTCAGTGTGTT------GCAGTTATTGAGCTG
GTTGGTTGCACCGAGAAG---ATTCAATTTTTCTCCGACGTGGATATAATCTCACGTGCC
GTGCAGGCTGTGCATTTA---TCATCCGTA---AACAGTTTGGAGACGCCTGTTCCTGAG
AGG---------------------------CTGTCACTGGGTCGACACTCGGTCCTGAAC
GAGATTGCGGAAGTCTTAACAGCCGTGTGCGAGACTCATAAACTACCACTCGCTCAGACT
---TGGGTC---------------CCTGCGTGTCGCTATGGCAGCATGGATATCAAGGTT
CACCAGAGTGGCAGCAAGAGGATGCGG---TCCGAGAATGGAAGCTTTTTGAGTCACAGC
GCA---TCCTCATGTCCTTGTAACAGTGAAATCCTCCGGACT------GGTGATGGTCCA
TGTTATATGAACGATGGCCGGATTTGTGGCTTTCGCCGAGCCTGCCTGGAGCATAGCGTT
GAGACA------------------GGTCAGGGA---GTGGTTGGCAAGGCT---TTCGAA
ACAAACCAACCGAGCTTCGATTCC---GATGTGAAAACCCATTCTAAGGCCGAA------
------------TATCCTCTTGCACACTATGCTAAATGTTTCGGTCTT---------GGG
GCAGCTGTGGCCATTCGATTG------CGGAGCGTTCGCACTGGCAAT---GACGACTTC
ATTTTGGAGTTTTTCCTC---------CCC---------CCCACGTGC---GTGGACAGT
AAGGAGCAACAATTGCTGCTGAATTCA---TTGTCCATCACAATGCAACGAACT---TGC
CGGAGC------CTGAGAACCGTTACAGAT------------AAG---GAGCTAGAAGAA
------------GAA---------------------CGTAGCAGGACCGGGAACGGAAAC
GTCGTTGTGAAG------ATTGAAGCTAAAGAAGAACCAAACGATGGAGGGTCTGTCTTA
TATCCACAGAATCCAATC---GGA---AATCAAGAGGGGATGTTGTTTACTTCATCA---
---GGTGATCGAGACCAAGATCAAGCAACACACTATCAGATTCCGCAACCCTCTCTTCTC
AATCAATTTTCATTCCAG------------------CGCAATTCAAAC------TGGCAA
CCA---TCCGATTCACTTCAT---------------CCTGGCGAACCGCAACATCAC---
GCA------TCA---------TACATCGATCCTTTGGGTAATCACGCTCTTGGTTGC---
TCAAACACAGCTCAAGATGCTGCATCGCAAAGGCGTAGGCTTGATAGAAGGCGA------
GGAACAACAGAAAAAACGATCGGCCTCAGCGTCCTT------CAACAATACTTTGCG---
---GGTAGCTTGAAAGATGCTGCCAAG------AGCATTGGTGTATGTCCAACAACGCTC
AAGAGA---ATA---TGTAGACAACAC---GGAATCTCAAGG------------------
TGGCCTTCTCGAAAAATCAATAAAGTTAGTCGATCGTTGAAAAAATTGCAAGGAGTGATT
GATTCTGTGCAAGGAGCAGATGGTGCTCTACGA---ATA---AACGCACTA------ACA
GGAGATATCACCACCGCGTCTATGGCCGTTGATGCAAGCACTGACCATATTGGTAGCGAT
---------GGTGCG------TGCGCGAAAAGCAAGTGGTGTGTCTCGTGGTCCACTCCA
GCCCTTCGCAATCATGAGTTGGAG------------------------------GAACAT
AAGGTGCGTGGTGACACTTTGTCGGTGCCAGAAGAGGAAGATCGCAAAAAGCATGATTCT
TGTTCGCCTCAA---------TCG---GTGCTTATGTCAATCCTTTCCTTTCCAACGGCT
AAATCT---AGTCGAATTTGT------CAAGCAAATAAGAGCAGAGATGGTTCACCTGCG
GAGGACGGTAGC------CCCATGATTGGACATAACTCTGGTGGTAGAACAACACGCATC
TTGTCTCCGAGAAGAAACTTGACAGTTGGCACAGGG------------------------
GATGCAGCTGTCCATGACGGGATT---ACA---GTTCATCACAATCTCCCAGTGGCTAGG
---AGTCAACAAGGT---------------------------TCTCCGATTTCGGGATCA
TATGATGATATCGTGTCCTCAACTTCCAAGGCTGGTTCT---------ATT---------
AAAAATGAACTGCCTGAAAGTATGACATCATCTGGATGTCAAACGCAAGCTCATAACGAT
---------GCCAATGCTCATGAAGCATTTGAGGAGGTTTGTATTAAAAAATTGAAT---
GTTGAGGTACCTGTT---TCATCAAGTTCTCATAGAGAAGAT---GGGGATCAAGAGAGA
AAAGTAATG---GGT---------------------GGGTCGGGTACGTTCAACTCAGAC
TCCCCACGT------TTT---GGA---------------------------TCTTCGACC
GCTCAAGGAACTAGT---GATTGCAGTTCCCCA---TCGTCTGAAGGCAATCCATCCTTG
CATAAG---AAGACGTGGCCAACT---------CATGGCGATGTTGTGACGATTAAGGTC
ACGCATGATGAT---GATACTGTGCGTTTTAAACTCGCCTGTGATAAA---TCTTACCTT
GACTTGAGAGATGAGGTAAACCAGAGGCTG---AAGTTAACGAAGGTA---------ACG
TTTGACCTTAAGTACCTGGATGATGATGAAGAGTGGATGCTTCTTGCTTGCGATGCCGAT
CTCCAGGAATGCCTAGATGTCATG---CGTGCTTCT---GGGCGGTCCGCTATCAAACTC
ATGGTA---------CGC------------TGCAACGTCTCCTCTAGGGCTGGGACAACC
---TGCGTAGATGACAAATCTCAGAGT---
>Sm172537
---------------------------ATGGATGATCCT---GGA---------------
---------------TTCCCC---------------------AATTCA---ATTCCACCT
GCCGCG------------------------------------------GAT---------
------------------TGG------GCGACC------------------AATTTCCTC
ACA---TCGCCTCCA------TTTCAGTCGGGCAGC------------TTCTCCTCT---
------------CTC---TTGGAAGAT---------CTCCTC---CTTGCGGAGCCA---
---------CCG------CCAGAGGATACCGCC------GCGTCATCGCAG---------
------------------------------------------------------------
------------------------------------------------------------
------------------------------------GATCAACGGGAG------------
---------------------------------------------------------GGC
GTGGCGGCGGAGGAGGGGGAGGACGAGAAA---TCGAAA---------------GCGCGC
GGC---------------------CGCAAG------------------------------
CCCCAC---------------------------AAATCC---------------------
------------------------------------------------------------
------GAGCTGTTGGGCGACGTCTTGCGGAGAATC------TCGTGTGAG---AGA---
ACA---GAATTCCTGGCTCAGGTATGGGTGCCCACG------ATGCGAAACAGC------
AGGGTC---ATGCTTACC---ACGCAAGACCAG------CCATAC------GCCGTGCAG
CCCACCAAATGGGACCTCGTGCGGTACCGCACGCTGTCCGCGCGGTACGCCTTCCCGGTG
GCTGGCGGTAGCATTGGTGAAGTTGGTGGTGACGTGCTGCCCGGGCTGCCGGGCCGGGTG
TTCAGCCGTATGCTGCCGGAG---TGGAGTCCCAATGTCCAGTTTTATGACTGTAAAGAT
TTCTTG---CGAGTCCAAGACGCC---GCGCGGTGTAACGTGCGGGGAACTCTGGCTGTG
CCGGTGATC---GAG---CCCAATGCTAGAGAGTGCCTG------GCAGTGATTGAGCTT
GTCGCCAATGTGGAGAAG---GTCGGGTATGAGTCCGAGATGGGAATGATTTGCAAAGCG
CTCGAGGCA---AGTTTT------------------------------------------
---------------------------GTTCTTTCTTCTGGACGAGAGGCTGTGTTCGAG
GAGATCTCCGGAGTTCTTCTAGCAGTGTGTGAGTACCATCAACTTCCACTAGCACAGACA
---TGGATT---------------CCA---TGCTTCCAG---TCC---------------
------TCCGGCAAGAGC------------------TCCGGG------AATAAAAACCTT
CCG---------------------------TGCTTGGTCGCG------AGCCACGCACCG
TTTCACGTAAGGGACTCGTCGCTCGAGGGATTCCACCGGGCCTGCTCGCAGCAGAAGCTG
GAAGCC------------------GGGCAAGGC---GTCGCTGGGAAAGCC---TCCACC
ACGAACCAGCCGAGCTTCACGAGA---GACGTCAAGAGCTACTCCATCGCCGAG------
------------TATCCACTAGTGAATTACGCTCGCTACTTCAAGCTC---------GGG
GCCGCGGTGGCGATCCGGCTG------AGGAGCCGGCTCACTGGCAGC---GACGACTAC
GTCCTGGAGTTTGTTCTC---------CCG---------CTCGAATGC---ACGGAAGAG
GTCGAGCAGTGCAAACTCCTGGACGCT---CTCTCGGTCACCATGCAGCAGGCT---TGC
CAGAGC------TTGAGGATGGTTTCTAGC------------AGA---GAAGTTTTGGAG
------------CAG---------------------------------------------
------------------CGGAGTGTGGTTAGCTCTCCTCGA---------------TTC
CTGGAGCTTCACAGTGGT---GAC---GAGGAGATGTCGGGTGTTGTGTTCGACAAC---
---AGTGGATTGAGTGTCACCACCACCGCCACTACGACC---------------------
------------------------------------ACGACGAAAGCT------ACGGCC
AAG---AGGAAGAAGTTATGT------------------GGAGATGATCAGAGCTCG---
TAC---------------------TGGAGTGCTTGCTCGATTCAAGGCGATGGCTCC---
------------------GGCGCTGCCAAGAAAAAAGCGGGAGAGAAGAAGCGT------
GCCACCAACGAGAAAACGGTGCCTTTGGATGTTCTC------CAGCAGCACTTCGCT---
---GGGAGCTTGAGAGATGCTGCGAGG------AACATTGGAGTGTGTCCGACGACATTG
AAACGG---ATA---TGTCGACAGTAT---GGGATCTCGCGG------------------
TGGCCGTCTCGAAAGATAAACAAGGTGAATCGATCGCTCATGAAGCTGCAAGGAGTTATA
AACTCGGTGGAGGGCGCGGACAGGAAAGTGAAG---CTT---GACATACTG---------
---------------------------------ACC------------------------
---------GGAGAG---------------------------------ATCGCAGTGAAC
TTG---CTACCG---GCGATCAAG------------------------------------
---------------------------------------------------------ATC
GAGCCCCGGGTT---------CAC---------------------GGAAGCCACGCAGCT
CTCTCG---GTCCTGGATCAA---------CAGAAA------------------------
CTATCTCCCGAG------CGCTTGATA---------------------------------
------------------------------GCGAAA------------------------
AAG------------------CAA---TCC---TCTTCA---------------------
------------------------------------------CCACCACTACCACCGCCA
CCACCA------------------------------------------CCA---------
CCACCAGGA---------------------------------------------ACTCAA
------------------------------------------------------------
GAACATCAAAGTTTC------------TATCACCAAAACCAG---GCGAGC---------
---TACATC---GAC---------------------------------------------
---------------------TGG---------------------------CCAGCGCTG
TCGAACCGAGTTCTA------TGCTCCAAGGAG---GGAACC------------------
---------AACTGTTTC---------------GAGGAGCGGGCGATCACGGTCAAGGCA
ACACTGCGAGAA---GACACGATTCGATTCAAGATGGGGATGGAGTTT---GGATTCGAC
ACGCTCAAGGGCGAGGTGGCATGGCGATTC---AAGCTG---GACAAG------GAAGGT
TTCACGCTCAAGTACATGGACGACGATGCGGAATGGGTGGTGCTCAATGGCGACGCCGAC
TTGGAGGAGTGCTTGGACGTGATG---CGTTTTAGC---GGCTCGCGGGTGATCAAGCTC
GTCGTC---------CAGCCTGTGAGCAATCCAAACGCCGGATCGCCGATTTCGCCCAGC
TTCTGCAGTGTCAATTCG------------
>SmNLP5
---------------ATGTCTGAG---AGAGACGATGGA---------TTT---------
---------------TTCCAG------ATGGTG---------TGCGAG---CTCTTGCCA
GGAGAA---GGAGGA---GGTGGAGGAGGAGGA---------------GGA---------
------------GATTGCTTCATGGATGATCCT------------------GGATTCCCC
AATTCAATTCCACCT------GCC---GCGGATTGGGCG---------ACCAAT------
---TTC------CTC---ACATCGCCT------------CCA---TTTCAGTCGGGCAGC
TTCTCC---TCT------CTC------TTGGAA------------------GATCTCCTC
CTT---------------------------GCGGAGCCACCGCCAGAGGATACCGCC---
------------------------------------------------------------
------------------------------------GCGTCATCGCAG---GATCAACGG
GAG------------------------------------------------------GGC
GTGGCGGCGGAGGAGGGGGAGGACGAGAAA---TCGAAA---------------GCGCGC
GGC---------------------CGCAAG------------------------------
CCCCAC---------------------------AAATCC---------------------
------------------------------------------------------------
------GAGCTGTTGGGCGACGTCTTGCGGAGAATC------TCGTGTGAG---AGA---
ACA---GAATTCCTGGCTCAGGTATGGGTGCCCACG------ATGCGAAACAGC------
AGGGTC---ATGCTTACC---ACGCAAGACCAG------CCATAC------GCCGTGCAG
CCCACCAAATGGGACCTCGTGCGGTACCGCACGCTGTCCGCGCGGTACGCCTTCCCGGTG
GCTGGCGGTAGCATTGGTGAAGTTGGTGGTGACGTGCTGCCCGGGCTGCCGGGCCGGGTG
TTCAGCCGTATGCTGCCGGAG---TGGAGTCCCAATGTCCAGTTTTATGACTGTAAAGAT
TTCTTG---CGAGTCCAAGACGCC---GCGCGGTGTAACGTGCGGGGAACTCTGGCTGTG
CCGGTGATC---GAG---CCCAATGCTAGAGAGTGCCTG------GCAGTGATTGAGCTT
GTCGCCAATGTGGAGAAG---GTCGGGTATGAGTCCGAGATGGGAATGATTTGCAAAGCG
CTCGAGGACATAAATCTC---TCGAGTTGG---CCCAGATGCGGAGTACCC---------
GAG------------------------GTGCCAAAAGCTGGACGAGAGGCTGTGTTCGAG
GAGATCTCCGGAGTTCTTCTAGCAGTGTGTGAGTACCATCAACTTCCACTAGCACAGACA
---TGGATT---------------CCA---TGCTTCCAG---TCC---------------
------TCCGGCAAGAGC------------------TCCGGG------AATAAAAACCTT
CCG---------------------------TGCTTGGTCGCG------AGCCACGCACCG
TTTCACGTAAGGGACTCGTCGCTCGAGGGATTCCACCGGGCCTGCTCGCAGCAGAAGCTG
GAAGCC------------------GGGCAAGGC---GTCGCTGGGAAAGCC---TCCACC
ACGAACCAGCCGAGCTTCACGAGA---GACGTCAAGAGCTACTCCATCGCCGAG------
------------TATCCACTAGTGAATTACGCTCGCTACTTCAAGCTC---------GGG
GCCGCGGTGGCGATCCGGCTG------AGGAGCCGGCTCACTGGCAGC---GACGACTAC
GTCCTGGAGTTTGTTCTC---------CCG---------CTCGAATGC---ACGGAAGAG
GTCGAGCAGTGCAAACTCCTGGACGCT---CTCTCGGTCACCATGCAGCAGGCT---TGC
CAGAGC------TTGAGGATGGTTTCTAGC------------AGA---GAAGTTTTGGAG
------------CAG---------------------------------------------
------------------CGGAGTGTGGTTAGCTCTCCTCGA---------------TTC
CTGGAGCTTCACAGTGGT---GAC---GAGGAGATGTCGGGTGTTGTGTTCGACAAC---
---AGTGGATTGAGTGTCACCACCACCGCCACTACGACC---------------------
------------------------------------ACGACGAAAGCT------ACGGCC
AAG---AGGAAGAAGTTATGT------------------GGAGATGATCAGAGCTCG---
TAC---------------------TGGAGTGCTTGCTCGATTCAAGGCGATGGCTCC---
------------------GGCGCTGCCAAGAAAAAAGCGGGAGAGAAGAAGCGT------
GCCACCAACGAGAAAACGGTGCCTTTGGATGTTCTC------CAGCAGCACTTCGCT---
---GGGAGCTTGAGAGATGCTGCGAGG------AACATTGGAGTGTGTCCGACGACATTG
AAACGG---ATA---TGTCGACAGTAT---GGGATCTCGCGG------------------
TGGCCGTCTCGAAAGATAAACAAGGTGAATCGATCGCTCATGAAGCTGCAAGGAGTTATA
AACTCGGTGGAGGGCGCGGACAGGAAAGTGAAG---CTT---GACATACTG---------
---------------------------------ACC------------------------
---------GGAGAG------ATC------------------------GCGTCGGCTGCT
GCT---GCTACAGCTGCGATCACA------------------------------------
------TCCAAGACGAGCAAT------------------------------------TCA
GGTCCATCAACG---------AGC---------------------AAGAGTTCATCCGAA
GCTAGC---TTAAAAGCCGAG---------ACTCCA------------------------
GCAGGAAAAGAA------GGTCTC------------------------------------
------------AACGTTTTCCCAGACGGCGGTGGC------------------------
ACT---------GCTACTTCTCCA---AAC---GAAACTCCGGAG---------------
---ATTCACACCACC---------------------------GAACCGAGAGTGAACTTG
CTACCGGCGATCAAGATC------------------------------GAG---------
CCCCGGGTTCACGGAAGCCACGCAGCTCTCTCGGTCCTGGATCAACAGAAACTATCTCCC
---------------------------------------------GAGCGCTTGATA---
GCGAAAAAGCAATCC---TCTTCACCACCACTACCACCGCCA---CCACCACCACCACCA
GGAACTCAA---GAA---------------------CATCAAAGTTTCTATCACCAAAAC
CAGGCGAGC---TACATCGACTGG---------------------------CCAGCGCTG
TCGAACCGAGTTCTA------TGCTCCAAGGAG---GGAACC------------------
---------AACTGTTTC---------------GAGGAGCGGGCGATCACGGTCAAGGCA
ACACTGCGAGAA---GACACGATTCGATTCAAGATGGGGATGGAGTTT---GGATTCGAC
ACGCTCAAGGGCGAGGTGGCATGGCGATTC---AAGCTG---GACAAG------GAAGGT
TTCACGCTCAAGTACATGGACGACGATGCGGAATGGGTGGTGCTCAATGGCGACGCCGAC
TTGGAGGAGTGCTTGGACGTGATG---CGTTTTAGC---GGCTCGCGGGTGATCAAGCTC
GTCGTC---------CAGCCTGTGAGCAATCCAAACGCCGGATCGCCGATTTCGCCCAGC
TTCTGCAGTGTCAATTCG------------
>SmNLP6
---------------ATGCTGCGA---TGCGATCGAGGTGCTACC---ATGTCGACTGAG
AGTCCAGTGTTG---TTCTAC------TCTTCTTCT------TCCCCA---AATGCCCCT
TGGTCCTCCGTGGTA---GACATGGCCGCGGCGGCGGTGGTCACAGCTTCC---------
------------TCGCCCTCCAAGTCCCTTCTTGACGATCTATCG------GAGCTCATG
GATCTC---GACACT------CTC---CCGGGGCAATCC---------CTCGCCCCT---
GATGGA------TCA---TCCTCGCCA---TGGCTGGTTTCT---TCC------------
TTCTCT---CCG------GTG---GATCAATCG------GCGGCAGCGCAGCAAATCTCC
TCC---------------------------TCCTCTCCTCTCCCCTCACAGATTGTCAGC
------------------CCCCATCACCTCTTCTTCAAGGCCTCGGACAGCTCGCCG---
------------------------------------CCGAGCTACCGA---TCCTTCGGC
TCCCTCGGCACCTTCTCCTTCGAT---------------------------------TCC
TCGCTCCTCGAGGAGCTCCTGGGCGAGGGC---GGC------------------GATATT
TCG---------------------AGCAAT------AATCCCTCGCTGGATGAAGGGATT
CCTTCCGGT------------------------GGTGGC------------GCCATGGCC
AGCCTCGCCACGAATTTC---------------TTCACG---------------------
------GAGCGGCTCAAGGAGGCGCTGCGCCTCATC---TCGCGATCG------GAG---
ACC---GAGGCGCTCGCGCAGGTGTGGGTGCCGATC---CTCTCGCAGGACAAC------
AAGATC---ATCCTCACC---ACGCAGGAGCAG------CCATACTCG---GTGATGCAC
AGCAAATTCGAT---CTCCTGCGCTACCGGACGCTCTCCACGGCCTACGTTTTCCCGTCC
GAG---AAGACCTCGGACTCCACCTCGGCCTCCCACCTC---GGCCTCCCGGGCCGGGTT
TTCTCGAGCCGGGCACCCGAG---TGGACGCCCAACGTCCAGTTCTACGATAGCAGCGAG
TACTTG---CGAATCCGCGAGGCT---GCGCGGTGTGATGTCAAGGGATTGGTGGCGGTG
CCCGTGCTG---GAT---CCCAGCTCGCGCTCGTGCCTG------GCGGTGATCGAGCTC
GTCACCAATGTGGAGAAA---GTGGAGTTTGGGAGCGAGATCGGGATTATTTGCAGTGCT
CTCCAGGCTGTGGACTTG---GCTGGAGCA---CCCAAAGAACACGATCCAATGGTTCTC
GAG------------------------ATCCACAGCGAAGGCCGGCACGCAGTCTACCAA
GAAATCTCCGAAATCCTCCGTGCCGTTTGTGAGACACACAAGCTACCAATCGCACAGACA
---TGGCTG---------------CCG---TGCCTCCAC---AAC---------------
---------GGCAGTGGCAACGAAGAGATCCTCGTCGCCGAT------ACCACACCCGCC
GCG---GCTGCTGCCTCGGAT---CACATCAGCCTCTTCACC------AGAGACGCCCCG
TTCTACGTCTCGGACCCTCGCTTCGTGGGCTTCCACCACGCTTGCGCGGATCACAGCCTC
GATCAA------------------GGCCAGGGA---GTAGCAGGGAAGGCA---TTCGCA
TCCAACAAGCCGTGCTTCATCTCG---GACGTCAAGAACTATCTGATCGAGGAG------
------------TACCCGCTGGTCCACCACGCGCGCTACTTCAAGCTC---------GGC
GGCGCGGTGGCGATCCGGCTG------AGGAGCTCCATCACTGGCGCG---GAGGATTAC
GTGCTCGAGTTCTTCATG---------CCG---------GCGGAGATC------GATAGC
GCTGGCGGCGCCGCGTTGCTCACGTCC---ATCTCGGCGACGATGCAGCGCGCC---AGC
CGGAGC------TTACGGGCGCTTTCAGCT------------GAA---GAGCTACGGCAC
------------GAG------------------------------------------TAC
CAGTTAGGATCG------ACGGCTACGGTGGCTCCGACGGCT------------------
---------------------GGG---ACGGCGAAGAAGAACCATCCGATTGGGGAC---
---------CGTGGGGAGGCGAAGCTACACAAGACGAAG---------------------
------------------------------------AAGACGAGGGGGCCG---AGTCTC
GAG---GAATTGGAGGTGGGC------------------GATGGTTTC---AGTTCA---
TGG------GGG---------------AGCGGCGGAGGAGCTCCG---CCGATCGCT---
GCTACTCAC---GATGTGCTGACGGGCAAGTCGAAGAGATTGGAGAGGAAGCGA------
TCGATGAGTGAGAAGACGATCGGGCTGGAGGTTTTG------CAGCAGTACTTTGCT---
---GGGAGCTTGAAGGATGCTGCCAAG------AGCATTGGAGTGTGTCCTACGACTTTG
AAGAGG---ATC---TGCCGGCAGTAT---GGGATCTCCCGC------------------
TGGCCGTCTCGCAAGATCAACAAGGTCAGCCGCTCGCTGATCAAGCTCCAAGGCGTGATT
GATTCGGTCCAGGGACTGGATGGCGCTGTCAAG---CTC---AATGCACTC---------
---------------------------------ACT------------------------
---------GGCGAG------CTCGCCTCCGCCGCC------------GCTGCAGCTGCC
GCC---ATCACCAGGAAG---AAC------------------------------------
------TCCAGAAGCACTCTC---GATCCAACCGCTACTGCTACT------------CCT
AGTCCTGCTCGA---------TCC---------------------AGGAGCCCCGAG---
TTTGAA---GCACCAGCTCAA---------GGTTCT------------------CCTGCT
CGATCCGGGAGT------CCCGATTTTGAAGCACCAGCTCAAGAACCCGCCGCCAACGCC
ATCGCCAGCAAAGATTTCCTTTCCGACACGGACGAG------------------------
AAG------------------CCA---AAC---TCCGACGAAGGC---------------
---GAGGGGAGATCC---------------------------TCGTGGTTGTCTCACTAC
GTGGAGAGC---------------------------------------ACA---------
TCCAGGGGTGTGGAAGCAGCCACCACAACC------------AGTACGGAACCAGGCCCG
---------------------------------------------GTAGCGGTGAAG---
ATGGAGCCACGTGTCCACGGCTCCTCGGCGGCGCTGGCGGCGCTCAACGGTGGTCCCCTC
GACGCCGAC---AAC---------------TGTACGGAAGCGGCGTTCCGGCGGAGCTCG
TCTCCGCCT------GAGCTGGAGCTGTCG---------------------CGAATCGAG
GCCGGGCACGTGTTC------TCCCCGTACCAG---TCATCCGGCGACTCGCCGGCGTCG
---------TCGCCACCGCCGTACAGGTAC---GGATGTCCCATTGTCACCGTGAAGGCG
ACAATGGGGTCC---GACACGGTGCGGTTTAAGGTGCCGTACACGGGGTTTGGGTACGGG
CGCTTGCGGGAGGAGATCTCTGGCCGGTTT---CGGCTG---GAGGGC------GATGGA
TTTACGCTGAAGTACTTGGACGACGATTCGGAGTGGGTGATCCTGGATGGCGATGCCGAT
TTGGAGGAGTGCTTGGACGTGATG---AAGGGGTCT---CACGCGCACACGATCAAGCTG
GTTGTC---------AAGGATATTAGAATTGGAGGAGAAAGAGGAGGAGGGCGGAACAAC
AGTTCGCACAGCTTGAGCAGCGTCAAGTTG
>PME25376
------ATGGATCCTTGGATGCCA---GAGTTTATTAATTTTGGAAGTTCTTGGTATGAC
AATGCT---------TTCTCG---------CCGTCTTTAATTTCAAGT---CCATGTTCA
GCATCT---TTTCCG---TCTGAAATTTTCATTGCTCAG---------GAC---------
------------CAGCCATCAATTTCTGCATCAGCTCATGGCTCATATTTATCCGGTGAA
GGTTTAATGCCGAAT------CAGCTTACGAATTATTCGCAGTTT---ATTTTCCCT---
---AGC------GAG---TCTTTACCG---------GCTTCT---ATGCCGGATACGATC
TGTACTTCACCT------------GATCTCAGT------GAAAAAACGGCGAAATACGCC
ACAGCAAAA---------------------AGTTCACCTTCTGGTCGTGCAAATGGCGGT
ATCATTATA------------------------GATTCTTTGGATGCCTTGGGGGAAGGA
AAGCCG------------------------------AACAAGAAACTA---AAGACGAGA
GAATTTGCAGCAGAGGACTCTTCTAGAACTGCGAGCTCT------------------GGA
AATTACAATAAACAGTATGTTCAGCAGAAG---GAG------------------ACGAAA
AAT------------TGTAAGCATAAAAGA------CTAACAAATATCCATTTAAAT---
TCCAAGGAAGAA---------------------CCCGGT------GATGAGTCCCTTGTA
TCCATGCCAGTAGTACCT---------------CTCGGA---------------------
------CATCGTTTGCTGCAGGCGCTCTTGCACTTG---AAACAATTTCGT---CGC---
GAC---AATGTTCTGGTACAAGTTTGGCTACCAGTG------AGGCACAATAAG------
GGATTG---ATTCTCACA---ACCTGTGATCAA------CCCTAC------GTGCTGGAT
GAGAGCAGTTCGAGTCTCATTGGCTATCGTCAAGTATCAACGCGTTATGTTTTTTCCACA
GAA---GACTCC------------CCGGGAGCTTTTCTA---GGGCTGCCTGGTAGGGTT
TTCCTAAGAGGAATGCCGGAG---GGGAGTCCTCATGTTCAACTTTATAGCACAAGTGAG
TTTTTG---AGGTTAACTGATGCA---CGGGCTCATAATGTTCAGGGATCCCTTGCTGTA
CCAATTTTT---GAA---CCGGATACTCGAACCTGTATT------GCGGTTGTGGAAGTG
GCCACTACGGCGCATGAT---ATCAATTTTGCTTTAGAAATCGATCATATCTGCAGATCT
TTCCAGACTGTGAATTTA---AATTCCCGA---GAGGTATGGGATCATCCC---AGATCA
CAG------------------------ATTACTTGTCGGTACCGTCTTGCTGTTCTAGAT
GAGATATTAGAAGTTGTGACAGCAGTTTGCGAGTCTCACAAACTGCCACTAGCTCAGACG
---TGGGTT---------------CCA---TGCAGACAT---TCA---------AATCTC
CCAGTTGATGAGAACTCG------------AGTAAAAAGAGC------TATAAAATTTTA
AAT---AAGAACACA---GGA---CGAATATGCTTGTCAACT------CAGCATATGGCA
TATTATGTGACAGATAGTCACTTATTAGGTTACCGGGATGCTTGCTCTGAATACCATTTG
GAGGTA------------------GGCCAGGGA---GTTCCAGGAAAAGCC---TTTGCC
TCCAACCAACCATACTTTTCAAGT---GATGTGAAAAGCTTCAATATTATGGAA------
------------TACCCCCTTGTGCATTATGCACGAATGTTTGGCCTG---------AAT
GCGGCTGTTGGTGTTCATTTG------CAGAGCACTTATACTGGAAAT---GATGACTAT
GTTATTGAGTTCTACCTT---------CCA---------GTTACTTGT---AATGATAGG
TCAGAACATCAGCAATTGTTGAACGAT---TTGTTTGTTACCATGCATCTAGTG---TGC
AAAACT------TTGAGGATTGTGACTGTT------------GAA---CCAAATCGAGAT
------------GGA---------------------------------------------
------ACTAAT------GAAGGGCTTTGCAGAGGGATTGGA---------------TAT
AAGAATCTTGTG---------GCA---GGTCGCATTCCTGACATAGGCTTTGAAACA---
---GTTAAG------------------------TTAGAG---------------------
------------------------------------CCATCTAGGGAC------TTGATT
GGA---CAGGCAGGATTTCTG---------------------------------------
AAA------GGT------------------GAAGCAGTTGAACAGGATTTGCATCAGCAG
TCTTTGCAG---------GTTAGTTATGTGAAAAAGCATTTAGAAAGGAAGCGT------
GGTGCAACTAGAAAGACTATAAATTATCACCTTCTT------CAAGAATATTTCTCT---
---GGAAGCCTCAAGGATGCTGCAAAG------AGCATGGGAGTATGTCCAACTACATTG
AAAAGG---ATA---TGTCGGCAGCAT---GGAATCTCTAGA------------------
TGGCCATCACGAAAGATCAAGAAAGTGAAACGTTCTTTACAAAAGATTCAAGGTGTGATT
AACTCTGTACAGGGGGTAGGTGGAACTTTAAAG---TTA---AGTGCAACT---ACAGGA
GATAGCATGAATGCAGCTGCCATGGTCCAAGGGATGCAGATGCACAGTGAGATTCTATCT
ATTCAT---GGAGGC------TGGGCTGTTTCTTTG------------GCTAGTGCACCA
CCACTTATCTCCAAAGGTTCAGTA---------------ACAATTGATAAAGCAGATGGT
ATCATGGAAACACTATCTTATGGGAAAGATGCAAATAAAACAGTTTCTGTTCCACATAAG
CTTCCAAAATTG---------TCAGCAAGCTTGGCTGCAATGTTACCCCTTAAAGGAACT
TCAGAT---TTGCAGGAAGGA---------GATGTCAGTATCAGGAAGAGTGTTTCATCA
ATAGAAAACAAT------TCATTAATTCAAGATGTAACATCTAAAAAGTATTCTGTAGAG
GATGTACGACTTTGCAAGAGCAGCTTGAGAGGGACA---GCAGAGGTTAAAGAGGATTTA
GATGATTTGGATGTATCAGTTCGA---CAG---GTAGGGGTAGACAACTCATCATTTAAT
ATTTCATTTTCTGGTGAACGGAAGCTT---------------AGCGGAAATGCCATCAAA
TTCAGTGATCAACCCTGTTCTGCCCCTGTGGTTTGGGATGCACATCAAGCT---GTTTCC
CTTGGGAAGTTAGAAAGTGGGGATATGAAATCAATTGAAGAAAGGGTCAAGTTGCTTACA
---------------TCTTGTCCTGACGATCATAGAGGTACACTCACAGCATTAAAAGAA
ACTCAGAATAGTTTGGGAAACAACAATCACCCTGTTACATCAGAACGTTCTGATCCCATG
GAGCTGGTT---AAT---------GGGTCAACAATAGGGTTGCACAGACTTGAAGGAGAT
ATTTCCTGGCAGGAAGCATGTGGTCCTAGCTATTGTTCCTCTCCACAC---AATGACTCC
TCAGCATTGCTGTCAAGCGATTCAGTATCACCC---ACATTGAGTATCGTTGATAATCCT
GGA------AGACAGAGCTGCATTGAAGAC---GAGAACTTAAAAATATTAGTGAAAGTA
ACATATAAAGGT---GAAACCATTCGATTCAAATTGACTTTAGGCTTT---GAGTTTTCT
GAATTATGTGAGGAAATAGGGAAACGATAT---AATATG---AACCCT------GGAACT
TTTAAACTGAAGTATCTAGATGATGAAGAGGAGTGGGTGCTAATGGCAAGTGATGCTGAT
CTACAAGAGTGTATTGACATAATG---CAGTCATGT---GATGGACATGTAATGAAACTT
CTAATC---------CTTGACTTGGTA---CCCTATCTTGGATGTTCCAGTGGAAGCTGA
------------------------------
>PME96563
------------ATGGATTCTTCT---CTTGAAGAAGTTTTACAA------CCTGGCACC
AAGCTTGCAGCC---ATGGAT------GAGGGTGTTTCTCTTGAA------ATGATGGAG
TTGGAATCGTTTGTA---GACTCAATGGCA------------------GGA---------
------------GGGCCATGGATGGAAGGTTGT---GAGGACATG------GAATTTGCA
GAATTGTCTCCCAGG------TCG---TCAGCTTCCCTC---------TTCAATGGA---
CCATTG------TTCTCAGTATTTCCGTTTACCCCTGGTTCT---TCCGTTGCAGATGAA
CTTGAG---CCT------ATCCAGGATCAGAAC------CCTGAGAACAAAGTCAAAGAG
GAGCAGAGTAGCATGGTGAAAGAGGAACATACCTTTGAA---CCCCAGCCAATGATTTCG
CCATGGATATACAGTGAAATTAGCAGGACTGATACTTCTTCCTCTCATCAGGGCCAGTTT
CTCGGATTGGAGGATTATCAGCATAGAAAC------ACAAGCTCTATG---CCAAGCCTG
ATGAGAGGACCAGACTATGGACAGGGTCGGATTCCA---------------------GGT
ATGCCAGAAAACACTTTTTTGCAGTCTGAT---AATACCCGAAAGGAATCC---TCCATT
GCT------GAAGTGGTCTCGGTATCTAGG------TCTGCTGAA---CTTGCAAAC---
AGAAAGTCGGAGTTAGCAGCTGATGTCTGTTGTAATAAT------------------GTG
AATACCTCTGATGCGTCG------TCTCTT---CTTAAG---------------------
------GAAAGGTTGTGGCGGGCACTGAGGTATATA---AAGGAGTCTACT---GGA---
CAA---GCTCTCCTGAAACAGGTTTGGGTACCAGTT------AAGAGGGGAAGT------
AAATTT---GTTCTTACT---ACCAGTGGACAG------CCCTTT------GTCCTGGAT
CATCGCAGTGATAAGCTCTCGGACTTTAGGAATGTATCCTTGAATTATGTTTTCTCTGCC
GAT---GAGGAT------------TCTGATGAGTTACTT---GGACTTCCAGGCCGAGTT
TTCCTAAAGAAAGCACCTGAA---TGGACACCAAATGTGCAGTATTATAGCAGCAATGAA
TACCCT---CGTGTATTTGATGCC---GAACACTACAATGTCCGCGGTACTCTTGCCCTT
CCTGTGTTT---GAA---TCAGAAAATCAGTCTTGTGTT------GGTGTTGTAGAACTC
ATCATGACCACGCAGAAG---GTCCACTATGCACCCGAGTTTGAAAAAGTTTGCGAAGCA
CTTCAGGCTGTTAATTTG---AAGAGTTCC---GAAGTTTTGGAGCGCCCA---AAGTTG
CTG------------------------ATACCTGTCGAAAGCCGTCAAGCTGTTCTACCT
GAGATTTTAGAGGTGTTGATTGCAGTTTGTGAGACACACAAGTTACCGTTAGCTCAAACC
---TGGGTG---------------CCA---TGCAAGCAT---CGT---------AACATT
GTTGCT---GGTGGCAGT------------AGCAAAAAGGGAAGC---TGTATAGGTAAT
GAT---TTCCATTCTGGTGGG---CAAGATTGCATGTCTACA------ATAGTCGAGGCA
TGCTATGCGACTGATCCTGACATGCTGGAATTTCAAGAGGCGTGCTCTGAGCAACATCTT
TTAAAA------------------GGGCAAGGT---GTTCCTGGAAAGGCG---TTTGCA
TCCAATCAACCATATTTTTCGGAC---AATGTATCAACTTTCAGTAAGACGGAG------
------------TATCCATTGGTGCACTATGCTCGCATGTTTGGCTTA---------AGG
GCTTCTGTTGGCATTCGATTA------AGGAGTACTTACTCTGGGACC---GATGACTAT
GTCTTGGAGTTCTTTCTG---------CCT---------GTTGATTGC---AAAGACATG
AAAGAGCAGCAATTGATGCTGAATTCC---TTATCGATCACTATGCAGCATGTA---TGC
CGGAAT------TTACGGACGGTATCAAAC------------AAG---GAGTTACAGGAG
GGAAATAATTTAGAA---AATACCGAAGGGTTTGCAAGTGGAAGAGTCGATCCCCAAGTT
GAGATTCAGAGTGGACAGTGTCCAAATCTTTCGAATGAATTTCAAGAGGTGGAAACTTCT
CCAAGGATGGCCCATATTCAAGGC---CTGGAATGGAGACAACAAGGTCCTATGGATCAA
---TCTTTGCAAATTTCAGATGGAGGTGATAGAAGTCAA------AGGCAAATAATGCAA
CAACCTGTAGCAAGATCACCTTCTGCTATTAACTATCAGAAAAAACAT------CTATGT
CAT---GATAAATTAGCCATA---TTTGACCAAAAGCAGCATCAGTCGGATTCTGTT---
CAT------TCA---------------CTTGGAAAAGGTGTTTCT---TCTTTTATT---
GTTCAAGAA---------AACATGAATACCAGGAAGGGACTGGAAAGGAGGCGA------
GGTAAAGTAGAGAAAAGTATCAGCTTGCAAGTTCTT------CAGCAGTATTTTGCA---
---GGAAGCCTGAAAGATGCTGCAAAA------AGTATTGGTGTATGTCCAACTACATTG
AAAAGA---ATC---TGTAGGCAGCAT---GGAATCCCCAGG------------------
TGGCCTTCACGCAAGATCAGCAAGGTGAACCGTTCCCTAAGGAAATTGCAAGGAGTGATT
GAATCAGTACAGGGTGTAGAGGGGGCATTTAAA---ATT---GGCTCCTTC------ACA
AGTGCACTCTCTCCAACTACTATACCAAATTTATGG---ACTGCTGATATAAAA------
---------GGTGAA------ACTAGTCAT------------------ATGGCTAACTTA
GCT---CCACCTCATAGTCATGAA---------------------GAAACTTTCTTTGGT
AAAACCTCTCCTGGAATATATTGTTCTGTCCCCAAGAAATTATCA------------AAT
TCTCAAAAATTA---------TCAGGAGCTGATTTAGCTATG---AATCTGCCTTCATTA
TTAGTG---TGTAAAGAGAAA---------ACGGGTGATCATGTTCATCCTCAA---GTG
TTTACTCATGAA------GGGTGTGCAGTCGCTTTAGAAGACCTATCTTCACAGGAGGAA
GAATGTCATACAAACAATGTACAAGGCACGGCTAAG---AGCTTTGTT------------
GGGTCGAAAGGGTTTGGATCGCCC---ACAGGCATCTCCGGGACATCTAAATCTTCAGAG
---TGTAGCCAAAGC---------------------------TCAAGTTCAACTCATTCT
TGGTCAACTCAAGCTGAACCAAATGATCCAGTCACATCTGCA------TGT---------
GTCAGTCCACAAACTTCTAAAGAGAATGAACAGTTCTATGGTCATACAGAAGCAGGTGCT
------------------TTTCCTGTTATAGAAAGGGCATGCAGTGAAAAAGTCCCG---
AATAACAGAAGTGTT------GGACTATCTATTAGATCTTCT---AGCTTTAAATGTTTG
GATATGGCATTACACAATGCTCAAAATGCAGGAGTCAACAAGAAATGTCTTCAAGAAGAT
ACCCAATCA------AACTGTCCAAATCAAGGTGCTAGT------------TTGATTGCA
AAGCACAAAAGTGAT------CAAGGATCAGAA---AATATAAGTCTACAATGTAGATTG
CAA------ACTGGTAAAATCATTCAAGAT---GAGAGCATGTTAACGACGGTGAAAGCA
ACATATAAAGAG---GATACTATTCGTTTCAAATTATCTCCACACATG---GGCTTTCAA
GAAATTTGTGAGGAGGTGGCAAAGCGATTC---CAGTTG---GAGCCA------GGTACA
ATTAGTCTGAGGTATTTAGATGATGATCTTGAGTGGGTTTTGCTAACTTGCAATGCAGAT
TTATTGGAGTGCATTGACATCTTG---AAATCGTCA---GGTGGACGTACAGTTAAGCTT
TCAATT---------CAAGATGTATGT---CCAAACATTGGAAGCTCCTGTGGGAGCAAT
---GGAGGATTG------------------
>Amtr066
---ATGGACCACCTATTTGTTCAT---AGGGCGCCAGGGACTGGT---CCTTGGTGTTCT
TCTCAAGGTGTC---CCTTCT------GTACCAGACAATATGGGAGTC---GAAGACTCG
TTCAGT---TTT------TCTGAAATCATG------------------GATTTT------
------------GATAGCTATGTTGAGCCTTCTGTGGCTGGAGAT------CAAGTTTCT
CCAGTATAT---GGG------TTTAACAATTCGTACCCA---------ATTGGTGAT---
GTACCTACT---TAT---TATGCACCT---GTTTCTTCAAAC---CCAAATAGCAATCCT
GCAACT---GGTAACTCTCTCGTCGGGTTTGGT------GTTCCTTTGGAATATAGAGAT
CCGGTTACAAATCCAACTGCTAGT------TTTTATCCTCGTCCTTTTTCGCCTGAAGAG
GAAGTGATAGCTGGAGCTCCGTATTTTAAAACTAATACTAAGAGTGATGCATATGATAGG
AAGAATACTTATCAATACGTCTAT------------AAATCACCTGTC---GATCCCACT
AAGGCCTCATGTTATAGACCATCCGTTAGGCAAGAAGGAGATAAT------------GGT
TCCAACTGTGGTTCTTTCGTGGGTCAGAGT---GAGCATGAG------------GAAATT
TTG---------------------AAAAGAAATATCAATACAAAAGAGTGGATG------
GTAAAGCAAATG---------------------GATAGT---------CGTCAAAATTTC
ACCATTCCGAGATCCCCA------GGATTAATCCTCTCA---------------------
------GAGAAATTGCTCAAGGCTCTGTCTCTTTTT---AGGGGCTACTGT---GGT---
GGG---AACATTCTTGCACAAGTTTGGATGCCTGTT------AGGCAAGGGGAC------
CAATAT---GTTCTTACT---ACTTGTGAGCAA------CCTTAC------TTGCTAGAC
CAGATT---------CTTGCAGGTTATAGAGAAGTTTCAAGGGGTTTTTTCTTTTCGGCT
AAG---GGAACA------------GAAGGTGCATTTCCT---GGGCTCCCAGGCCGAGTG
TTTATATCTGGATTGCCTGAG---TGGACTCCTGATGTGAGTTATTACAAAAGAGCTGAG
TATCTG---CGAGCTGACCATGCT---CGAAGAAATGAGGTTCATGGGTCCCTTGCTTTG
CCTGTATTT---GAG---CCTCATGACTCATCGTGCTTG------GCAGTGTTGGAACTC
GTCACGACAAAGAAGAAG---GCAAGTTTTGGTGAGGAGATGGAGAACATTTGCCATGCA
CTTCAGGCAGTGAACTTA---AGAAGTAGA---GAAGCT---------AAAGTTCACTTC
CAG------------------------ATTATTTCAGAGAACCGAAAAGCTGCCTTAGCT
GAGATATTGGATCTCTTGAGAGCAGTTTGTCATGCTCATAAGTTGCCATTAGCTCAGACT
---TGGACC---------------CCA---TGTAAGCAA---AAA---------------
------------------------------TTTATG------------CCAAGACTAGAA
GAT---GGTGAAACTCTTGAA---AAGGTTCTCCTATCCATA------GAGAAATCTGCA
TGCTATGCAAATGATCCTCAGCTAGATGGTTTCATGGATGCTTGTGCTGAGAACCACCTT
GAGAAA------------------GGGCGGGGA---ATTGTTGGAAAAGCC---CTTCAG
TCCAATAAACCATTTTTCTCAAAG---GATGTGAAGGAGTACGATATATTAGAG------
------------TATCCACTTGCTCATCATGCTCGCCGTTTTGCTCTT---------TGT
GCTGCTGTGGCAATCAGGTTA------AGAAGTTCTCACACTAGTGAT---GATGACTAT
GTATTAGAGTTCTTTTTG---------CCC---------TTGAACTGT---ACTGGGAGT
TTAGAACAACAGCTTGTGTTAAATAAC---CTTTCAAGCACCATCCAGAGAATA---TGT
CGGAGC------TTGAGGACAGTGTCTGAA------------GCA---GAGTTGGCTGAA
------------TGC---------------------------------------------
------AATACC------GTTGGTGTT------------------------------TTT
GGGAAG---------------GAT---GAACGTAAGAGTTCTTCTTTGATGGGTATG---
---CATGGAAAATGCTCCGAT------CCACCTTTATCA---------------------
------------------------------------AAAGCTATGGGG---------ATT
CAG---AATCCTGTGTTGGAC------------------------------AAAGTG---
GAA------GGA---------------------------------GATGTGGATCAT---
GAACAGACC---------ACAACTGACTCAAAAAGACAGTTCGAGAGAAAGCGT------
AACACTGCAGAAAGGAACATTAGTTTGAGTGTACTT------CAACAATACTTTTCT---
---GGAAGCCTGAAGGATGCTGCGAAA------AGCATCGGAGTATGCCCAACCACATTG
AAAAGA---ATA---TGTAGACAACAT---GGAATATCAAGA------------------
TGGCCTTCTCGCAAAATCAACAAAGTGAACCGCTCTCTGAGAAAGCTTCAAATTGTGATC
GACTCTGTTCAGGGAGCTGAAGGTTCTTTAAAA---TTC---GATGTCCTC---------
---------------------------------ACT------------------------
---------GGAGGA------TTT------------------------GTAACAGGCGCT
TCCAAATTACATGATGGTGATAAC------------------------------CAAATT
CCATTTTCCACTTCTCCAAAAAGCTCACCCATTGTGCTCCTAAAT------------GTA
ACCCCGAAGAAA---------AAA---------------------GTCAGAGAGGAAGCC
GCTTCT---TCTATTGAGGAG---------ATACGA------AAGTCAGAAATCAATTTT
CAATCTTTGCAT------TCAAACAAAACAGAATTGTCAGGGACCCCAAGTCTTCCTATG
GCATTCAAGATTGAGAAAGACCCAGTTAGTGTTTCG------------------------
CCAATTGGAGTTATCGATGAGCCA---AAA---GCTGCTACTTCCTTT------------
---TGTTCTGGCCTT---------------------------GAACAAATGCCTTGGGCT
TTCTCT------------------------------------------CAG---------
ACTAATCTGAGAAGTTCCTTTGTAGGTAGAGAAACGTGTGAGAGAATGGACACTAATAAA
------------------GACCATATGAGCATAGAGAGCTCT---GAATGCCTCATT---
AGAACAAGGAGCTCA---AGCTCTTTGGCTGCAGTCGATGAA---TTGGAGAATGGGGTT
TATGCCATG---GAT---------------------------GGGATGGTGGAAAACAAC
CAGCCCTCC------TCATCAGGGATGACTGATTCCTCAAATAGCTCT---GGTTCAATG
ATAAATGGCAGTGCG------ACTAGCTCCCCC---ACTATGCCAGTTAGTTGCAAA---
---------AGCAAAGTGTATCTGAGAGAC---GGCAGTTCCAGAGTTACGGTGAAGGCA
ACGTATAAAGAC---GATGTTGTGAGGTTCAAATTTCTACCGTGTTTG---GGCTATTTT
CAGTTGTTTGAGGAAGTCGGCAGGAGGTTC---AAGTTA---TCTATA------GGAACA
TTTCAGCTCAAGTATTTGGATGATGAAGAAGAGTGGGTGCTTTTGATGAATGATTCAGAT
TTGAATGAGTGCCTTGAGATATTG---GAGTCTTAT---GGAGCTCATAGTGTAAAGCTT
ATGGTA---------AGGGATTTGCCT---TGTGTCATGGGGAGCTCGGAGGGTAGTACA
---TGTGCCCCTCTTGGA------------
>Aq052100
---------------------------ATGGATGATGGGTTTGTA---------------
---GAATCGATT---GTTGAT------GACCCTTTT------AATAAT---CTTTCAGAG
TTTTTG---AGTTTT---GAAACATTTTTA------------------GGA---------
------------TTATGTAGTAATAATCCTTCT------------------CCTTCAGAC
CAGTTTCAACCTTCT------TAT---TGTTCTTCTCCT---------GTTCAACCA---
TTGCCT------TTA---AGTTCTCCT------------TCT---TATTCTCCAATGAAT
ATCTCG---GCA------CAAAATAGTGTTTTA------CTTAGTGGAAGTGAAAGGGGT
------------------------------TTGTTTAAT---GGGGTTGAAGATGAGGAT
GAAATGGAA---------------------------------------------------
------------------------------------TTTCAACAAAGT---GAAGATCAA
ACAGGCTTTAAGTTTAATTCTGGTGATGGA---------------------------GGT
GAATTCGGAAGTAAAGGTCTTGTTTCTACT---TCG------------------AGTATT
GCC---------------------AATGCG------ACTATGGTGGATGTTATT------
CCAAGGCCT------------------------CTTGGG---------------------
------------TTTACA---------------CTTGCT---------------------
------GAAAAGATGCTTAGAGCATTGTCACTGTTT---AAAGAATCGTCT---GGT---
GGA---GGGATTCTTGCCCAAGTTTGGATGCCTTTT------AAGCAAGGAGAT------
AAGGTT---ATTTTAAGT---ACTTGTGAGCAA------CCCTTT------CTCCTTGAT
CAAATC---------CTGGCTGGATATCGTGAAGTATCGAGGGGATTCACCTTCTCTGCA
ATG---GAATCT------------CCAAATACTTCTCTC---GGGCTTCCTGGACGAGTG
TTTATCTCCCAAATGCCAGAA---TGGACTTCGAACGTGATCTATTACAGTAAAGGTGAG
TACTTG---CGTGTGCAGCATGCA---GTTGATCATGAAGTCCGTGGTTCGCTTGCCTTG
CCAATCTTT---CGC---CCTCATGACAAGGAATGTTGT------GCTGTGTTGGAAGTA
GTTACGATGAAAGAAAAA---TCTAATTTTGAACAAGAGATGACGCATGTTTGTCGCAGT
CTGCAGGCCGTGAACTTA---AGTACCAGTGCAGCTACTCGAGTTCATCCA---------
CAG------------------------CTCTGTTCAAAGAACCAAAAAGTTGCCTTAGCC
GAGATTGTTGACATTCTAAGAGCTTTATGTCATGCGCATATGTTACCCTTGGCTTTAACA
---TGGATT---------------CCA---TGCGGCTAT---ACT---------GATATA
ATCAACGATGAATTTACAACCGTAAAT---GTAGGAGAAGGT------AAGATTCTTTCG
AAT---GACAAAAGC---------ATATTATGTATT------------GAGGAAGCAGCG
TGTTATGTAAATAACAAAAACATGCAAGATTTTATGCAAGCATGTGCTGAACATCATCTC
AAGAAA------------------GGGCAAGGT---ATCGCTGGAAAAGCA---CTTGAA
TCGAACCACCCTTTTTTCTCTCCG---GACATCAAGGATTATGACATAAGAGAG------
------------TATCCTCTTGTACATCATGCACGGAAATTTGGTCTT---------AGT
GCTGCTGTTGCAATTAGGATA------AGAAGCACCTACACCGGCAAG---GATGACTAT
ATATTAGAATTCTTCCTA---------CCG---------ATCAATTGC---ACAGGAAGT
TCGGAGCAACAACTTCTACTCACCAAT---CTTTCCAGCACCATGCAGAGGATC---TGT
AAGAGT------TTGAGAACTGTTTCCGAT------------GCA---GAATTGGTTGGA
------------ACT---------------------------------------------
---------GAG------------------------------------------------
---------------------GAC---AGTGTAGTGATC---------------------
---CATGGGAAAAGTTCGCAGCTAGTGTTATCT---GAT---------------------
------------------------------------AGTGAATTGGAT------TCGAAG
GAA---CACTTGGCTTTTCAT---------------------------------AAT---
TTT------GAG---------------CATAGTAATGAAGCAAGGAAGCCCGTTGTT---
GCTCATGAG------------------CAGAAGAAACAGCTGGAGAAGAAACGA------
AGTGTAGTGGAAAAGAATATCAGCTTGAGCACTCTT------CGGCAACACTTCTCA---
---GGGAGCCTTAAGGATGCTGCTAAA------AGTCTTGGCGTTTGCCCTACCACTCTG
AAACGG---ATA---TGCAGGCAGCAC---GGGATATCAAGA------------------
TGGCCATCTCGTAAGATTAATAAAGTGAACCGGTCATTGAGGAAGATTCAAAGTGTTATT
GATTCTGATCAAGGTGTAGAAGCAGGATTGAAG---TTT---GATGCTCTT---------
---------------------------------ACT------------------------
---------GGAGGT------CTT------------------------GTGGCAGCAACC
ACC---ATGGTCCATGATATGGAG------------------------------------
------GTGCACAACATTTTT------------------------------------CCA
TATCACAAAACT---------GCG---------------------ATTGCTAGAAATTCA
ACATCG---ATATGCTCCGAT---------GTAATA---------------------TCA
ACATTTCCAACG------TCTTGG------------------------------------
------------------------ATGAAAGATGAG------------------------
AGT------------------CCT---TCC---CTGGAAATTGGAAGGGATGAG------
---TGTTTTTCTGGG---------------------------GAACACAAACCGGAGTTC
GTAGGAAATACATTTGTCTCCATGGCA---------------------GGC---------
AAAGCTGAAATTGGGTCATTCTCTCAAGATATATCCATGGACTCATCTGAAAAAGAGAGA
---------TGCGACATATTGGGTTCTAGTTTTGAGAGCTTT---GATTGCCACAAT---
ACCTCTCCGACCTCA---AGTTCTATTGAGGCAGCCGATGAG---ATGGATACTGCAAGG
GAT---------GAA---------------------TATTTTGGAGTAATTGAAAATAGC
CATCCCACT------TCTTCAGGCATGAGGAATTCATCAAATGCCTCA---CTTTCGACG
ATGAATGGCAGTGCA------TCAAGCTCCCCA---AAC---CCGAGGCAGAACTTTTTA
AAG------AGGAAAATTGGAATTGAAGAC---TGTGGACATCGTCTCACAGTCAAAGCT
ACTTATAAAGAA---GATACTGTGAGGTTCAAGTTTGAGCCATCCGCT---GGTTATTTT
CAGTTGTTTGAAGAAGTGGGGAAAAGGTTC---AAATTA---CCTACT------GGAACT
TTTCTGCTCAAGTACGTAGATGACGAGAAGGAATTAGTGATGTTGTCGAGTGATTCTGAT
TTGCAAGAATGTCTAGAGGTTTTG---GAGTCAATT---GGATCTCGTTGCATTAAACTC
TCAGTT---------CGTGATATACCT---TGTGCTATTGGAAGCTCTGCTAGTAGTAAT
---TCATTGTTGTTGGGAGGGAGC------
>SlNLP9
---------------------------ATGGAGAGGGGAGTTGAT---TTTTGGGCCTCT
CCTAAAGGTCAA---ATGGAG------GGTGTTGCGTCGTTTGATGCT---AGTACAAGG
TCTTCA---AATGTT---GATTCATTC---------------------AAC---------
------------AATGTT---ATGGAGATTATG---AATCTAGAT------GCTTATGCG
GGATGGTGCACTAGCCCT---AGTGCAGCAGAGCACATG---------TTAGCCTCT---
TATGCA------GCA---TTTTCGCCA---------ATTAAT---CACATGTCTCAAAGT
TATGCA---CCA------TTTGAAGGATTGAGT------TATACAGAACAAAATAGTGGA
------------------------------GCATTTCCT---CCAATGGATGCC------
------------------------------AATATGGTGGTAAGTAATCATGATGGAGGA
GAGAAAATGATG------------------------TTTGGGCAAACT---GATGACCAG
TTACATTTTATGGTAGATTCAGTTGATGGGGAGGATGGTTTG---------------GGA
GCTAAAAGAAGTAGAAGATCAAGCCAACCG---TCTGACGGTGCG---------GATATT
GGC---------------------AACTCT------------------ATGATC------
CCAAGGTCA------------------------CCTTCT---------------------
------------CAACCA---------------CTTGCT---------------------
------GAGAGAATGCTTAGGGCATTGGCAATGTTT---AAAGAGTCATCT---GCT---
GCA---GGAATTTTGGCTCAAGTTTGGATTCCGATG------AAGAATGGTGAT------
CAGTAC---GTCTTGAGC---ACGTGTGAACAG------CCATAT------CTTCTTGAT
CAGGTG---------CTTTCTGGCTATCGGGAGGTCTCCAGGAAGTTCACCTTTGATACA
GAA---ATTAAA------------CCAGGAGCAATTCCA---GGTCTTCCTGGTCGGGTG
TTTAGTTCAAGAATTCCAGAG---TGGACGTCAAATGTTCTGTACTACAAGGAGGCTGAA
TACTTA---CGTGTACAATATGCT---GTCAACCATGAAGTTCGTGGATCTATTGCTTTA
CCTGTCTTTGAGGATGATGCCTGTGAAACTCCATGTTGT------GCAGTATTAGAACTC
GTTACAATGAAGGAGAAA---CGTAATTTTGATTTGGAAATGGATCATGTTTGCCAGGCT
CTCCAGGCTGTGAATTTA---AGGAGTACC---GCG------------CCTCCTCGACTT
CAT------------------TCTCAGAATCTCTCAAACAACCAAAAGGATGCTTTAGCT
GAGATAACAGATGTTCTGCGAGCAGTCTGCCATGCACATAAGCTGCCTCTTGCTCTGACA
---TGGATT---------------CCC---TGTAATGTC---ACT---------------
GAAGGAGAAGGAGATGAACCCATAAGAGTGCGTGCTAGAGGA------TGTAATACAAGT
TTAAATGAAAAATGT---------GTATTATGTGTT------------GAGGATACAGCT
TGTTATGTGAGTGACAAGGAAATGCAAGGATTTGTACATGCATGTATGGAACATTTTCTC
GAGGAA------------------GGCGAAGGT---ATTGTTGGGAAAGCT---CTGCAA
TCTAACCATCCCTTCTTCTACCCT---GATGTGAAGGAGTATCATATAAGTGAG------
------------TACCCACTTGTTCATCATGCACGAAAGTTTGGTCTA---------AAT
GCTGCTGTGGCTATCAGATTA------CGTAGTACATTCACCGGCAAT---GACGATTAT
ATATTGGAGTTCTTTCTT---------CCT---------ACAAGTATG---AAGGGAAGT
ACCGAACAACAGCTTCTCTTGAATAAC---CTTTCAGGTACCATGCAAAGAATT---TGC
AAAAGT------TTGAGAACAGTAGCAGAT------------GTG---GAATTGGTTGGA
------------CAA---------------------------------------------
---------GAT------ACTAAGTTT------------------------------GGG
TTACAG---------------GAT---GGATCTGTTCCAAATTTACCACCGATTGCA---
---TTGTCTAGG---AAGAACTTTCAGCACTCATTAGAC---------------------
------------------------------------AGCAATTCAAAT------TCTGTA
AAT---GAGGCTCCTTTAGGT---------------------------GCCTGTGAT---
TCA------AAG---------------AGTGCTGGAACGCATGCTGATGATTCCCAT---
GAACAGACA---------ATGACTGGATCAAGAAGACAGATTGAGAAAAAACGA------
AGTACAGCAGAAAAACATGTCAGCTTAAGTGTTCTT------CAGCAATACTTCTCT---
---GGGAGCTTGAAAGATGCTGCAAAA------AGCATTGGTGTGTGTCCAACTACCTTG
AAAAGG---ATA---TGCCGACAACAT---GGGATATCTAGA------------------
TGGCCATCCCGTAAGATAAACAAAGTCAACCGGTCTTTGAAAAAGATACAAACAGTGCTT
GAATCTGTCCAAGGTGTAGAAGGGGGACTGAAG---TTC---GATCCAGCA---------
---------------------------------AGT------------------------
---------GGAGGT------TTA------------------------GTTCCAGCTGGC
TCA---ATCACCCAAGATTTTGAC------------------------------------
---GCACAGAGAAGCATATTT---TTCCCATTCAAAGATGTCTCC------------GTC
AAAAATCCTACT---------TCT---------------------GTTTTCCAGGATACT
GTCTCT---GTACCCTCGTCT---------TCAGGC---------------------AAT
GACAAAGAGAAT------TCGATGGTGAAAATGGAGGAAGACTTTTTTGCTGATGGAAAC
CAACTCAGCCAATCAAATCATGTCAATACTTCCTCT------TTC---------------
AAGGAAGTGACTAAATCAAGTATT---GAA---GTGTCTGGATAT---------------
---TGTTATGAATCCAAG------------------------CTGCCGTTGACTGATTCC
------------------------------------------------GGA---------
AATGCATCATTGGGACCTTTTCTTTCAAAAGGAGGATGTAGGAGGTGGGGATTGAACAAT
------------------------GACACCCTAGACAATGTT---GACTGTCAATTC---
ACTTCTCAGTGCTCG---TATTCCATGGCTGTTGGTAGTGAT---GTTGATAGTAAGATG
AAAGAAGAT---AAT---------GAAATGGATGGTGATGGTGGGGTGATTGAACATAAC
CAGGCCAGT------TCTTCAGCCATGACAGATTCATCCAACGGGTCC---GAGTCGATG
ATAAATGGTAGCTCA------TCAAGCACTCAC---AGTCGTGGTGCAGAGAAGCATTCT
AAA------ATTGAAGTGAACTGTGGTGAT---AATGGGTCAACAATTACCGTGAAAGCC
ACTTACAAAGAA---GATACTATCCGATTTAAGTTTGATCTTTCAGCA---GGGTGCTTC
CAACTCTATGAGGATATTGCTAAAAGGTTT---AAACTG---CATACT------GAGACA
TTCCAACTCAAGTATCTTGATGAGGAGGAGGAATGGGTGATGTTGGTAAATGATGCAGAT
TTGCATGAGTGTCTTGAGATACTA---GATTTTAGT---GGTGGTCGTACTGTCAAATTT
CTTGTT---------CGCGATACACCA---TGTGCTCTTGGTAGCTCAGGCAGCAGTAAC
---TGCTTTTTGGCTAGTGGCTCT------
>SlNLP9L
---------------------------ATGGAAAATGGTATTGGT---TTTTGGGCATCT
---------------CCAAGA---------------------TGTTCA---TATATAGAT
GACAAT---GTTATG---GAGATTATGAATCTT---------------GAT---------
------------ACATGT------GCTGGGATA---GAGCAAATT---------TTTGCT
TCGTAT---CCAACA------TTT---------TCGCCT---------ATTAATCCA---
ATGTCT------ATTGATTATGCACCA------TTTGAAGAA---CAGAATACTGAAACT
TTT------CCA------TGTGAAGGGGTAAAT------TTGATGTTTCAGCAGAATGAT
GAC---------------------------CAGTTT---------------TGTTTTGTA
------------------------------------------------------------
------------------------------------GAGTCTAGTGAA---GAGGCTGAT
TTGGTTGTTGAAACAGGCATG------------------------------------GGG
AAGAATTCGAGCAAACAGAATTATGTTACT---CAT------------------ATTGTT
GAG---------------------AAATGT------------------GTAATT------
CCA------------------------------AAATCA---------------------
------CCTTGTCAATCA---------------CTTGCT---------------------
------GAGAGAATGCTCAAGGCATTAGAATTGTTT---AAAAAATCATCT---GGT---
GAG---GGAATCTTGGCTCAGGTTTGGGTTCCGATG------AAGAGTGGTGAT------
CAGTAC---ATTTTAAGC---ACCTATGAACAA------CCATTT------CTACTAGAT
CAGGTG---------TTATCTGGATATCGAGAGGTGTCAAGGAAATTTACTTTTGATTTG
GAA---ATGAAA------------CCAGGATCATGTCCT---GGTCTTCCTGGTAGAGTT
TTTACTTCAAGAATACCGGAG---TGGACATCAAATGTTATGTACTATAAGGAGGCTGAG
TATTTA---CGCGTACAATATGCA---GTTGACCATGAAGTCCGTGGATCGATTGCTTTA
CCGATTCTAGAGGATGAGGAATACGATACACTGTGTTGT------GCAGTATTAGAATTA
GTTACTGTGAAGGAGAGG---CCAAATTTTGATTTGGAAACAAGTCATGTTTGCCAGGCT
CTGCAGGCAGTAAACTTA---CGGAGCACA---ACA------------CCTACTCAGTTT
TCT------------------TCGCAGAGTCTCTCCAAGAATCAAAGAGCTGCTTTAGCT
GAGGTAAAAGATGTTCTGCGAGCAGTTTGCCATGCTCATAGACTGCCTCTTGCTTTGACA
---TGGATT---------------CCC---CGTAGTCGC---GGA---------------
---GGAGGTGGCGATGAAATAAGAGCGCATGCTAGAGAAAGC------ATTGCAAGCTTA
GAT---GAAAAAAGT---------GTATTATGTGTT------------GAGAATACAGCT
TGTTATGTGAGTGACAAGGAGATGCAAGGATTTCTTCATGCATGTATGGGACATGATCTT
GAAGAA------------------GGGCAAGGT---ATTGTTGGGAAATCC---CTCCAA
TCCAACCACCCTTTCTTCTACCCT---GATGTGAAAGAGTACCATATAAATGAG------
------------TATCCGCTTGTTCATCATGCACGGAAGTTTGGTCTT---------AAT
GCTGCAGTAGCTATCAGATTA------CGTAGTATACTCACCGGTGAT---GATGATTAT
GTATTAGAGTTCTTTCTT---------CCT---------GTCGATATG---GAGGGAAGC
ACCGAACAACAGCTTCTCTTAAATAAC---CTCTCACGCACCATGCAGAGAATT---TGC
AGAAGT------CTGAGAACACTATCAGAT------------GCA---GAATTAATTGGA
------------GAA---------------------------------------------
------GGGGGT---------GAGAAGTGT---------------------------GGG
CTACAGAGT------------GAA---TCTGTTCTGAGTCCACCGCCAATTGACTTG---
---TCAAGGAAGAGTTCTCAGCAATCATTA---TTAAAC---------------------
------------------------------------AGCACTTTAGAT---------TTG
AGT---AAAGCTCCTATAGAT---------------------------GTATGTGAT---
TCA------GAG---------------AGAGCTGGAATAGAAGCTAATATTTCTCAC---
AAACAGACA---------CCGAGTGTATCAAGAAAACGGACAGAGAAAAAAAGA------
AGCGCAGCAGAGAAACATGTCAGCTTGAGTGTTCTT------CAGCAGTACTTCTCT---
---GGAAGCCTCAAGAATGCTGCACAA------AGCATTGGTGTGTGTCCAACTACATTG
AAAAGG---ATA---TGTCGGCAATAT---GGGATCTCAAGA------------------
TGGCCATCCCGGAAGATAAGTAAAGTGAATCGTTCTTTAGTAAAGATACGGACAGTGCTT
CAATCAGTCCAAGGGATAGAAGGAGGATTGAAG---TTT---GATACAGTT---------
---------------------------------ACT------------------------
---------GGAGGT------ATA------------------------GTTGCAGCAACC
TCT---ATCCTTCAAGATTTTGAC------------------------------------
------TCTCAGAAAAGTATGCTATCTCCCTGCAAAGATGTCTCA------------ATC
AAAAGTTCTGAA---------TTC---------------------CTTTTCCAAGATGCT
GTGTCT---GCGCTCCAAACT---------TCATGC---------------------ATT
GACAACCACGAC------TCTCTGGTGAAAATGGAAGAGGACTTGAATGTGGATGGAAAC
CAACTACCAGAGTCGAGTCATTTCGGT---CCTAGC------------------------
TCTTTCAGGGTTGGGGATAAACCA---AAT---AGTTTGTTGTCTGGAGTT---------
---TGTCATGGCTCCAAATTGGCTGCATTAGATAGAAGG---TCATCCTTGCCTGCGAAT
CCAGACACAATGCCACGCACCAGTTCT---------------------GGA---------
AATGTGTCACTGGATTCTTTCCATACAAAAGGAGGATGGAGGAGCTGTGGTTTGAACACA
------------------AGCAACTTAAAGTTGGACAATTCT---GGCTGCCATTTC---
ATCAGCCTATGCCCA---GATTCCATGGCTAAAACTGATGAT---ATTGAGGAGAAGATG
AAA---GGA---AGT------ATCGAAGTGGATGGTGATGATGGCGTAATGGAACATCAC
AAGGTGAGT------TCTTCAGGTGTGACAGATTTGTCAAATACGTCC---CGTTCAACG
ATGAATGGAAGTTCG------TCTAGCTCCCAT---AGTTCTGGTGAGAGA---------
---------AAACATACAACAGCTGAGGAT---GGTGGCTCACAAATTACTGTAAAAGCT
AGTTACGTGAAA---GATAAAATCCGATTTAAATTTGAGCCTTCAGCA---GGGTGCTTC
CAACTCTATGAAGAGGTTGCAAAGAGGTTC---AAACTG---CAGATA------GGGACG
TTCCAGCTCCACTATCTTGATGATGAAGAGGAATGGGTGATGTTGGTAAATGATGCAGAC
TTGAACGAGTGCTTGGAAATACTC---GACATTCTT---GGAACTCGTAATGTAAAATTT
CTCGTT---------CAAGATGTGTCA---GGTACTGTAGGTAGCTCAGGCAGCAGTAAT
---TGCTTTTTGACAAATGGCTCT------
>QlNLP8l
---ATGGATTACCCCCTTTCACCT---AAAGGAAAGGGGACCGGG---TTTTGGCAATCT
CCAAGACCTCAG---TTGGAGAATTCAGTATCATTTGAAGGATCAAGG---AGCCTGAAT
TTGGAGGATAGCTTC---TCGGATCTCATGAATTTTGATACG------GAT---------
------------GCTGGATGGTACAATAGCCCCAGTGCAACAGATCAG---ATTCTCACC
TCTTACGGGTTGTCG------TCATTTCCATCAACCCCTTATGGT---GTGTCTTCG---
GATGCT------TTG---AATTTCTCG------------GAA---CAGAATGGTGGTGCT
TTT------CCT------GTTAATGAAGTTGGT------GGAACTTTCAATCCCGTGGGG
AAT---------------------------TCTTTCCATTGTGGAGATAAATTGATG---
------------------------------------------------------------
------------------------------------TTTGACCAAATG---GACACACAA
TATGGGTTCTCAGTGGATTCGAACGATGCAAATGGCTTGGCAACT------------GCA
CAAAATAATTGTTCTTTTCCTCAAAATAGT---GTCTTT---------------GATATG
GGA---------------------AATTGT------------------ATGATA------
CCTAGGCCA------------------------CTTAGC---------------------
------------ATGTCA---------------GTTGAT---------------------
------GAGAAGATGCTTAAGGCATTGTCTTTGTTC---AAAGCTTCATCT---GGT---
GGG---GGTATTTTGGCGCAAGTTTGGGTTCCCATG------AGGCTTGGTGAT------
CAGCAC---ATCTTAAGC---ACTTGGGAGCAA------CCCTAT------TTGCTCGAT
GAAATG---------CTTGCAGGGTATCGTGAAATTTCAAGATCGTTTGTTTTTCCTACT
GAA---AGGAGA------------TCAGGTTCATTCCTT---GGGCTTCCTGGTCGTGTG
TTTATCTCCAAAGTTCCAGAA---TGGACTTCAAATGTTAGTTATTACAATAAGGTTGAG
TATCTG---CGGGCAGATCATGCA---GCTCAGCATGAGGTCCGTGGATCAATTGCTGTG
CCAGTTTTT---GAT---TCTCTTGAGATGTCATGCTGT------GCTGTGTTGGAACTT
GTCACTACCAAAGAGAAG---TCCAATTTTAATGCAGAGTTGGAAACTGTTTGCAATGCG
CTCCAGGCTGTGAAATTA---AGGACTACT---GAA------------CCTCCTCGACTT
CGT------------------CCCCAGTGCCTGTCAAAGAACCAAAGAGCTGCCTTAGCA
GAGATAATTGATGTTTTACGAGCTGTGTGTCATGCACATAGATTGCCACTGGCTCTGACA
---TGGATA---------------CCT---TGTTATTAC---ACT---------GAGGGA
ACTGATGATGAAATGGCAAGAGTACGG---GTTAGAGAGGGC------AACACAAATTCT
AAT---GAGAAATGT---------ATACTGTGCATT------------GAGGAAACAGCT
TGTTATGTGAATGATAGAACAATGGAAGGTTTTGTTTATGCATGCCTGGAACATCATCTT
GAGGAG------------------GGGCAAGGT---ATAGCTGGGAAAGCA---CTTCAA
TCAAATCATCCCTTCTTCTACGCA---GATGTGAAGAATTATGAGATAAGTGAG------
------------TATCCACTTGTCCATCATGCACGCAAATTTGGTTTG---------AAT
GCTGCAGTCTCAATCAGGTTA------AGGAGCACCTACACTGGTGAA---GATGATTAT
ATATTAGAGTTATTTCTC---------CCT---------GTCAATATG---AAGGGGAGT
GCAGAACAGCAACTCTTGTTGAACAAC---TTATCAGGTACCATGCAGAGAATA---TGT
AAGAGT------TTGAGGACAGTTTCAGAT------------GCA---------------
------------GAA---------------------------------------------
------------------------------------------------------------
---------------------AAC---CAAAACTTTCCA------CTGATGGCTATG---
---CCTGGGGAAAACTCTCAG---TTTACATCATCAGAT---------------------
------------------------------------AATGATGTGAAT------TCAACC
GAG---AAGATGCCATTGGAA---------------------------GTGTCTAAC---
ACA------AGA---------------AATGATATAATTGAACCAGATAGTCTTCAT---
AAGCAAGCA---------ACAAGTGGATCTAGAAGGCAT---GAGAAAAAGCGA------
AGTACAGCAGAGAAGAATGTGAGCTTGAGTGTTCTT------CAGCAATACTTCTCT---
---GGGAGTCTTAAGGACGCTGCAAAA------AGCATAGGCGTTTGCCCCACTACACTG
AAAAGG---ATT---TGCAGACAACAT---GGAATCTCAAGA------------------
TGGCCATCCCGTAAGATAAATAAGGTGAACCGTTCCTTAAGGAAAATACAGACTGTGATT
GATTCTGTTCAGGGGGTGGAGGGAGGATTGAAG---TTT---GACCCAAAT---------
---------------------------------ACT------------------------
---------GGAGAG------TTT------------------------ATGGCAGCAGGC
TCCATAATCCAAGAAACTCTTTCA------------------------------------
------CAGAAAAGTCTTTTC------CCTGACAAAAACTTGTGT------------GTC
AAAAATGCTGAG---------CTA---------------------GCCACCCAAAATGCA
GTTTCA---GTACCTTCAGCA---------CCTGGA---------------------TTT
GATGGCGTGAGT------TCTCTAATTAAGCTGGAAGAGGAT------------------
GACTCTTCCATGGGTTTAAACCAAGTAGCTCCTTCA------------------------
AGG---------GGTAAGCTCAAT---ACA---AACACA---------------------
---TGTGGAGAAGAA---------------------------CTAAGGAAATCCAATGCT
GTACCA------------------------------------------TGC---------
CAGCAGGCTAGCCTTGAGACAGCTTCTCAGGCTTCTCCTGAAAGTGTCTCCTTGGGCTCT
------TATCTTGTGAACAGAGGTGAAAAATACAGTCTGAACAAGGACAGCTTAAAA---
TTAGAAAATTCTGAC---TGCCACTTTGTGTCTCTGAGCTCA---TTGGCTGCCGGTGAT
GATATAGAT---ACT---------GTGATCGATGTGGATGATGGGATTGTTGAACATAAC
CAGCCTAGT------TCTTCAGGTATGACAGACTCATCAAATGGTTCT---AGTTCAATG
ATGCGTGGCAGTTCA------TCAAGCTCTCAG---AGCTTTGAGGAGCAGAAGAACTCT
AAA------GTCAAAACAAGCTGTGTTGAT---AGTGGATCCAAAATTATTGTGAAAGCT
ACCTACAGAGAA---GATACAATCCGGTTCAAGTTTGAGCCTTCGGCT---GGGTGTTTC
CAACTGTATGAAGAAGTTGGAAAGAGATTC---AAGTTA---CAAAAT------GGGACA
TTCCAACTCAAGTATTTAGATGATGAAGAGGAATGGGTAATGTTAGTAAGTGACTCAGAT
CTTCAAGAGTGTCTTGAGATTTTG---GATGATATT---GGCACACGAAGTGTCAAGTTA
TTAGTTCGAGAAGTTCGAGATATGCCT---TGTAGTATGAACAGCTCTGGCAGTAGCAAC
---TGCTTCTTGACAGGAGGCTTA------
>MtNLP9
---ATGGAATACCCTTATTATTCT---AAGGGAGGAGGAATTGGG---TATTGGCAGTCT
CCTGGAACTCAG---TTCGAA------GGGCCAACATCATTAGATGGT---GGAATCAAC
---AAT---TTGGTGTCAGAAGATATG---------------------CCT---------
------------AACAGCTTCTCCGAGCTCATG---AACTTTGAT------ACTTATGCT
GGTTTGTGTTCTGGC------CCATCCACGACCGATCAGATT------ATGACTAAT---
---GAG------CTT---------CCA------------TCT---CTTGCCTCAGCATTG
TATCAATTGCCT---------GATGGATTCAAT------CCAGTCGAACCGAACAGTGGA
CAA---------------------------TTCTATGGTGGAAATTACAATAATTTCGAA
------------------------------------------AGCTCCCCTATTTTTGGG
GAGAAAATTGTG------------------------TGTCAGCAAATG---GATACCCTA
CTTGGTTTCTTAGACAATAGCAATGATGCAAATAAC---------------------TCA
AGTTCTAGGCAAAAATTTGACGACCCTTCG---CAACATGTCAACGCCTTT---GATATG
GGC---------------------AATTAC------------------GTTATTGCCAGG
CCACAAGCTTTA---------------------ATCTCC---------------------
AGGCCACCTGCTTTGTCA---------------CTTGAT---------------------
------GAGAGAATGCTGAAAGCCTTGTCCTTCTTT---AAAGAATCAGCT---GGT---
GGG---GGAATATTGGCACAAGTTTGGGTACCCATA------AAGCATGATGGT------
CAAGTA---CTCTTAAGC---ACCAGCGAGCAA------CCTTAT------TTACTAGAT
CAAATG---------CTTGCAGGGTATCGTGAAGTTTCAAGGACATTTAGATTTTCTACA
GAA---GGGAAA------------CCAGGTTGTATACCG---GGTCTTCCTGGCCGTGTG
TTTATCTCCAAAGTTCCTGAG---TGGACTTCCAATGTTGGTTATTACAATCCAAAGGAG
TACTTG---AGGGCTGAGCATGCA---AGAAATCACGAGGTTCGTGGATCGATTGCTTTT
CCCATATTT---GATCTGCACTCTGGACTGCCATGTTCT------GCTGTCTTGGAACTT
GTCACTACAAAGGAAAAG---CTTGATTTTGACAGAGAGTTGGAAATAATTTGTCGGTCA
CTTCAGCTTGTAAATTTA---AGGACTACTGCGTCTTCTCGGCTGCTTCCT---------
GAG------------------------TGTCTTTCGACCAATAAAAGAGCTGCTTTAACA
GAGATAGTAGATGTGTTACGATCTGTGTGTTATGCACATAGATTGCCATTGGCACTAACA
---TGGATT---------------CCC---TGTTTTTAT---ACT---------GACGGC
ACAAGAGACGAAACTACTAGAATACAA---ATTAAAGAGGGT------AATTCAAGTTCT
AGA---GAAAAAAAC---------ATACTGTGTATT------------GAAGAATCAGCT
TGCTATATAACTGATAGAGTGATGGAAGGATTTGTGCATGCATGCATTGAACATCCTCTT
GAGGAA------------------GGGAATGGT---GTAGCTGGGAAAGCA---CTTCAA
TCAAACCATCCTTTCTTCTATTCT---GACGTGAAAACATATGATATTAGCGAG------
------------TATCCGCTTGTTCATCATGCACGCAAGTTCAATTTG---------GGT
GCTGCAGTTGCAATCAGGCTA------AGGAGTATTTATACCAATAAT---GATGATTAC
ATATTGGAATTCTTTCTT---------CCT---------ATCAATATG---AAAGGGAGT
TCAGAACAGCAACTCTTATTAGACAAC---CTCTCAGGTACCATGCAGAAAATT---TGT
AAGAGT------TTGAGGACAGTTTCAGGC------------GCT---GAAATATCAGGA
------------ATG---------------------------------------------
---------GAA------AGCTCAGTGGTGGGG------------------------TTT
GGAAAG---------------------AAAAATGTCCCAAGTTTCCCC---TCCACA---
---TCTACGAGGAACTCTCAGGTATCATTA---ATAAAT---------------------
------------------------------------GAAAAGGATGGT------TCTGTT
CAG---AAGCTATCATTGGAT------------------ACTTCTAACCTGAGAAAC---
AAT------GGA------------------------------AACAAGCCTTCTTGT---
AATCAGGAA---------AATAATGGATCGAGAAGGCGAGTTGAGAAAAAAAGA------
AACACATCAGAGAAGAATGTTAGCTTGAGTGTTCTT------CAGCAATACTTTTCT---
---GGTAGTCTGAAGGATGCTGCAAAA------AGCATTGGTGTTTGCCCGACAACTCTG
AAAAGG---ATA---TGCAGGCATCAC---GGAATTTCAAGA------------------
TGGCCATCCCGCAAGATTAATAAAGTGAATCGTTCTTTGAAGAAAATTCAGACTGTGCTG
GACTCTGTTCAGGGAGTTGAAGGCGGGTTGAAG---TTT---GATCCTTCC---------
---------------------------------TCG------------------------
---------GGAGCA------TTT------------------------GTGGCAGGAGGG
ACA---ACCACAGAAGAAATCAAT------------------------------------
------GAAAATAAAAGTCTCCTTTTCCCTGAGAGAAGTACT---------------ACA
CAAGACTCTGAG---------CCT---------------------ATGTCACAAAATGCT
GTATCG---GTTCCTAGTGAA---------GATGAG------------------------
AATTTGGAAAAT------AAGTGG------------------------------------
---------------------GAGGGAAAATTGAAG------------------------
GAA---------------ACCAAT---ACT---TGTTCGATCGAT---------------
---TGCAGTGAAGAT---------------------------TCAAAATCATTTGCAATG
GATGAT------------------------------------------TGT---------
CCTGAACAAGCTTATATTGGTTCCGTTCTTGCAAAATGTGATGAATGGGTTCTAAACAAT
------------------GGCGGTTTGAGAGAAGAAAAACGTAAACATAGTACTATT---
GGCCAGAGGACA------AGTTCC---TTTGCTGTTGATGAG---ATGGACACTGGTGCG
GAT---GGG---GAT---------------------GATGATGATGTTGTTGAACACAAC
CATCCTACT------TCTTCAAGCTTGACAGATTCGTCTAATGGCTCT---GGTTCAATG
ATACATGGCAGTTCA------TCAGGTTATCAG---AACTTTAAGAACCAGAAGCCGTCC
AAA------GGCAAATCAACCATAGTTGAT---AGCGGGTCTAAAATCGTTGTGAAAGCT
ACCTATGGAGAA---GACACCATTCGTTTCAAGTTTGATCCATCCACA---GGTTATTAT
AAACTATATGAAGAAGTTGCAGCAAGATTC---AAACTA---CAAGAC------GGATCA
TTCCAGCTCAAATATCTAGATGATGAAGAAGAATGGGTGATGTTAGTGAACGACTCAGAT
TTGCAAGTGTGTTTGGAAATATTG---AATGACATG---GGGACACATAATGCCAGGTTT
CTTGTT---------CGCGATATTCCT---TGTACTTTTGGCAGCTCTGGCAGTAGCAGT
---TGCTACTTGGGAGGCAGCTCA------
>PaNLP9
---ATGGAACACGCTTCTTCTCAT---GAGGGAAAAGACAGTGGA---TACTGGAATTCT
TCTCGAGCCCAC---GTAGAG------GGA------------TCAGCA---TCATTAGAT
GGTAGC---ACAAAA---AATTCAATTTCAGAG---------------GATACGCTT---
------------AGCACCTTCTCTGAGCTTGTA---AATTTTGAT------ACTTATGCT
GGTTGGTACAATAGC------TCATCAACCACAGATCAGGTT------TTAGCTGAT---
------------GGG---CTTTCACCA------------------TATGCCTCGGTACCA
TACGCA---TCA------CTTGATGGATTCAAT------TTAATGGAGGAGAGCAGTGGG
TCA---------------------------TTCTTGGCTAGCGTCGTTAATAAG------
------------------------AATTACAATGTGATAAGAAGTTCTCCCAACTCTGGA
GAGAAAGTTGCA------------------------TTTCAGCAAATG---GATGCCCGA
CTTGAGTTCTCTGATGATGGAAATGATGAT---------------------------GGG
AACTTAAACAATAAACATCATCTGAATGAA---ACTTTTGAA------------GAACTT
AAT------AACTTAGTGATGGGCAATTGT------------------ATAGTT------
TCTAGGCCG------------------------CCTGGC---------------------
------------TGGTCA---------------CTAGAG---------------------
------GAGAGAATGCTGAGGGCTTTGTCCCTTTTC---AAGGAATCCGCT---GGT---
GGG---GGAATCTTGGCACAAGTTTGGGTACCAACA------AAGCATGGAGAT------
CAATTC---ATCTTAACC---ACAAGTGAGCAA------CCCTAT------TTGCTGGAC
CAAATG---------CTTGCAGGTTACCGTGAAGTGTCAAGGACATTTACATTCTCAGCA
GAA---GGAAGG------------CCAGGCTCTGTCTTA---GGACTTCCTGGTCGTGTC
TTTATCTCTAAAGCTCCTGAG---TGGACGTCCAATGTTGGTTACTACACTAAAGCTGAA
TATTTG---AGGATTGAGCATGCG---GTTAATCATGAGGTTCGTGGATCAATTGCAGTT
CCAGTGTTC---GATCTTTACTCCGAAATGCCATGCTGT------GCTGTGCTGGAACTT
GTCACCACAAAGGAAAAG---ACTGATTTTGATAGAGAACTAGAAATTGTTTGCCAAGCA
CTCCAGGTTGTGAATTTA---AGAACTACTGTGACTCGCCGACTTCTTCCC---------
CAG------------------------AGTCTCTCAAATAACAAAAGAGCAGCTTTAATG
GAGATCATTGATGTGTTACGGGCTGTGTGTCATGCACATAGTTTGCCTCTGGCATTGACA
---TGGATT---------------CCC---TGTTGTTAC---TTG---------AAGGGA
GTTGGCAATGAAACTATGAGAGTGCTA---ATTAAGGAGGGT------CATTCAAGTTCT
AGT---GATAAATGT---------GTATTATGCATT------------GAAGAATCAGCT
TGCTATGTTAATGATAGAATGATGGAAGGATTTGTTCATGCATGCGTTGAACATCATCTT
GAGGAA------------------GGGCAAGGC---ACAGCTGGCAAAGCT---ATTCAG
TCAAACCAGCCATTTTTCTATCCT---GATGTCAAGGCATATGATGTTGGTGAA------
------------TATCCGCTTGTTCAACATGCACGCAAGTACAATTTG---------AAT
GCTGCAGTTGCTATCAGGCTA------AGGAGTACCTTCACTAATGAT---GATGATTAC
ATTTTAGAATTTTTTCTA---------CCT---------GTCAATATG---AGAGGGAGT
TCGGAGCAGCAACTTTTATTGGATAAT---CTCTCGGGCACCATGCAGAGAATT---TGC
AAGAGT------TTGAGGACAGTTACTGAT------------GCT---GAATTATCAGGA
------------ATA---------------------------------------------
---------TCA------GCGTCGCTGGTA---------------------------AAT
CTTCAA---------------AAT---GAAAAA---GTACAAGATTTTTTGCCTATA---
---TCTAGGAGAAACTCTCAA---ATAGAATTGATGGAT---------------------
------------------------------------GGTGACAAGGAC------TCAGTC
AGT---AAGATTTCTTTGAAG---------------------------GTTTGCAAC---
TTG------AGA------------------AACAATGGAATTGAAGATGCTTATAAC---
---CAGGAA---------ATGAATGGGTCAAAAAGGCAGGTTGAGAAAAAGAGA------
AGCACGGGTGAGAAGAATGTCAGCTTGAGTGTTCTC------CAGCACTACTTTTCT---
---GGTAGTCTAAAGGATGCCGCAAAG------AGCATTGGTGTTTGTCCTACAACTCTG
AAGCGG---ATA---TGCAGGCAACAT---GGCATTTCAAGA------------------
TGGCCATCCCGTAAAATAAATAAAGTGAATCGTTCATTAAAGAAAATCCAGACTGTGCTT
GATTCTGTTCAGGGAGTAGAAGGAGGGCTAAAG---TTC---GACCCATCT---------
---------------------------------GCT------------------------
---------GGGGGT------TTT------------------------GTGGCAGGAGGT
TCA---ATCATTCAAGAATTTGAT------------------------------------
------GCACACGGTCGTCTTTTGTTCTCTGAGAAGGGTATGCCC------------GTA
CAAGATCCTGAG---------GGT---------------------GTGACAAAATGCAGA
GTCTCG---GTGCCTACTGTA---------CCGTGT---------------------AGT
GAAGGAGAGAAT------TCGGCAATTAAGTTGGAAGATAATGATGTTTATTTGGCTAAC
CAGCTTGTGTGCTCACAAGGTTTAATTATTCCGAAT------------------------
TCA---GGCGAGGGAGAATTGAAG---AAA---GCCAAAGGTTCTTTTGTTGAT------
---TGTAGTCAAGAT---------------------------TCAAAATCAATGGCCCTA
GATAATGGATTGTGCCGGATGGTCAAGGCTCAGGGG------------TGT---CCGGAG
CAAGCATGTCTTGGGTCAGTTGCTACAAAAGATGGA---AACGGATGGGGTCTGAACAAG
------------GATGGTCAGGGAGCAAAAAGTTCTGGTCCT---GATATTGTCTCT---
TGGAGTTCAAGCTCT------------CTGGTTGCTGATGAG---ATGGAAAATATTGTG
GATAGGGAC---AAT---------------------------GGGATCGTTGAACACAGC
CAACCTACT------TCTTCAAACGTGACAGACTCATCCAATGGCTCT---GGTTCAATG
ACCCACGGCAGTTCG------TCTGGTGCTGAA---AGCTTTGAGAATCAGAAGCCTTCC
AAA------GTAAAATCAACGCTTGTTGAC---AGCGGATCAAAAATTATTGTGAAAGCC
ACCTATAAAGAT---GATACTATACGTTTCAAGTTTGACCGATCTGCA---GGTTGTTTC
CAACTATACGAAGAAGTAGCGACAAGATTC---AAATTA---CAAAAT------GGGTCA
TTCCAGCTTAAATATCTAGACGACGAAGAGGAATGGGTGATGTTGGTAAACGACTCGGAC
CTGCAAGAGTGCGTGGAGATATTG---GAAGATATG---GGCGCACGTAGTGTGAAGTTT
CTTGTT---------CGTGATATGCCT---TGCTTCTTAAGCAGCTCGGGTAGTAGCAGT
---TGCTTCTTGGGAGGCTCC---------
>AtNLP8
---ATGGAAAACCCTTTTGCTTCT---AGAGAAAAGGGGTTTGGTAATTATTCAGATTTT
CCAACAGAACAA---ATGGAT---------------------GGTTTA---AGCTCAAAC
TTTGGTTCTGGCGTT---AGGAATTTGATCTCT---------------GAT---------
------------GATATGTTCAACCCTTCCTCC------------------GAGCTTATG
AATTTC---GACTCT------TTG---GCCGCATGGTGT---------AACAGCCCT---
TCCGCTACTGATATA---TTGTTCGCC---CAATATGGTCTG---TCGAACTCCCAACCT
ATG------CCT------TTTGGAGCTTTCACT---------TCATTTCATGTAGCTGAC
CCG---------------------------AAGGCTACCAGTCTCACTCGTTCGTTC---
---------------------------TATGATTTGGAAAGCTCTTACTATGGTGAAGAA
AGATCGTCA---------------------------GCACAGGAAATG---AATTCTCAG
TTTCATCGCTCTTCAGATAGCGATGAGTTAAGT------------------------GGT
AAACGACGCAAGGTTGTTAATCAGAAGATT---GGTTTTCCT------------AACGTA
CTC---------------------AACTGT------------------ACTATT------
CCCAGGTCT------------------------TTGAGC---------------------
------------CACTCA---------------TTAGAT---------------------
------GAGAAGATGCTTAAGGCATTAAGCTTATTT---ATGGAGTCCTCAGGTTCA---
GGTGAGGGCATTTTAGCGCAAGTTTGGACCCCTATC------AAGACAGGAGAT------
CAGTAC---TTGCTCAGT---ACTTGTGATCAG------GCCTAT------TTGCTTGAT
CCGAGG---------TTTTCTCAGTACCGTGAAGTGTCAAGGAGATTTACGTTTGCTGCT
GAA---GCAAAT------------CAATGTTCTTTTCCG---GGTCTTCCTGGCCGAGTC
TTTATCTCGGGAGTACCTGAA---TGGACATCAAACGTTATGTATTACAAGACCGATGAG
TATTTG---CGCATGAAGCATGCA---ATTGACAATGAAGTCCGTGGTTCCATTGCAATA
CCTATCCTT---GAA---GCTTCTGGGACATCTTGTTGT------GCTGTCATGGAACTC
GTTACATCCAAGGAAAAA---CCTAATTTTGATATGGAGATGGACTCTGTTTGCCGTGCT
CTCCAGGCTGTAAACTTA---CGGACAGCA---GCCATT---------CCT---CGTCCT
CAG------------------------TATCTTTCAAGTAGTCAAAGAGATGCCTTAGCT
GAAATACAAGATGTTCTTCGAACAGTATGTCATGCACACAAGTTGCCCTTAGCTCTTGCC
---TGGATT---------------CCT---TGTAGAAAGGATCAA---------TCTATA
AGGGTTTCTGGACAAAAA------------------TCTGGT------------------
------GAAAATTGT---------ATACTTTGCATA------------GAGGAGACAGCT
TGTTATGTGAACGATATGGAGATGGAAGGCTTTGTGCACGCATGTTTGGAGCATTGTCTA
AGAGAA------------------AAAGAAGGA---ATTGTTGGTAAAGCT---TTCATA
TCCAACCAGCCGTTCTTTTCTTCT---GATGTGAAGGCATATGACATCAGTGAA------
------------TACCCTATTGTTCAGCATGCTCGAAAGTACGGTCTG---------AAT
GCTGCTGTCGCTATAAAACTG------AGGAGCACTTACACTGGTGAA---GATGATTAC
ATACTTGAACTGTTCTTG---------CCT---------GTAAGTATG---AAAGGAAGC
TTGGAACAACAACTTCTATTAGACAGC---CTTTCGGGTACAATGCAGAGAATT---TGT
CGAACT------TTGAGAACTGTTTCAGAA------------GTG---GGGTCAACTAAA
------------AAA---------------------------------------------
------GAAGGG------ACTAAACCT------------------------------GGA
TTTCGG---------------AGT---AGTGATATGTCTAATTTCCCGCAGACAACG---
---TCTTCAGAAAATTTTCAGACAATA---TCATTGGAT---------------------
------------------------------------TCCGAGTTTAAC------TCTACT
------AGAAGCATGTTTTCG---------------------GGTATGTCCTCTGAT---
AAA------GAA------------------AACAGTATCACAGTATCTCAAGGCACT---
TTGGAGCAG---------GATGTGAGCAAAGCAAGAACACCAGAGAAGAAGAAA------
AGCACTACAGAGAAAAATGTGAGCTTAAGCGCTCTC------CAACAACACTTCTCT---
---GGGAGTCTAAAGGATGCTGCAAAA------AGCCTTGGTGTTTGTCCAACTACATTG
AAACGG---ATA---TGCAGGCAACAT---GGGATCATGAGG------------------
TGGCCATCTCGTAAGATTAACAAAGTGAACAGGTCACTAAGGAAAATACAGACGGTACTG
GACTCGGTCCAAGGTGTAGAAGGAGGACTAAAG---TTC---GACTCAGCA---------
---------------------------------ACT------------------------
---------GGCGAA------TTC------------------------ATTGCAGTTAGA
CCT---TTTATTCAAGAAATTGAT------------------------------------
------ACCCAAAAGGGTCTGTCGTCTCTTGATAATGATGCACAT------------GCA
AGAAGAAGTCAG---------GAG---------------------GATATGCCTGACGAT
ACTTCA---TTCAAGCTCCAG---------GAAGCT------------------------
AAATCTGTCGAC------AATGCCATTAAGTTAGAGGAGGAT------------------
------------------ACAACCATGAATCAAGCA------------------------
AGA------------------CCA---GGA---TCATTCATGGAG---------------
---GTTAATGCT------------------------------AGTGGTCAGCCATGGGCT
TGGATGGCC---------------------------------------AAA---------
GAGTCTGGCTTGAAT---------------------------------------GGCAGT
---------------------------------------------GAAGGAATAAAG---
AGCGTTTGCAACTTA---AGCTCTGTGGAAATTTCAGATGGA---ATGGATCCAACAATC
CGATGCAGT---GGC---------------------------AGTATTGTTGAACCTAAC
CAATCCATG------TCATGCAGCATATCAGATTCA---------------TCAAATGGC
TCAGGCGCAGTTCTGCGTGGAAGCTCATCTACT---TCCATGGAAGATTGGAACCAAATG
AGAACCCACAACAGTAATAGCAGCGAGAGT---GGATCAACAACGCTGATCGTAAAGGCC
AGTTATAGAGAA---GACACTGTACGTTTCAAGTTCGAGCCATCAGTT---GGGTGTCCT
CAGCTCTACAAAGAAGTTGGAAAACGTTTT---AAACTG---CAGGAC------GGGTCG
TTTCAGCTGAAGTACTTGGATGATGAAGAAGAATGGGTGATGCTGGTTACAGATTCTGAT
CTCCAAGAATGTTTGGAGATATTA---CATGGTATG---GGAAAACACTCGGTGAAGTTT
CTCGTT---------CGTGATTTGTCT---GCCCCTCTAGGTAGTTCTGGTGGCAGTAAT
---GGTTATCTTGGAACAGGCTTA------
>AtNLP9
------ATGGAGAACCCATCAGCA---TCCAGAGATAATAAAGGT---------------
---------------TTCTGT------TTTCCAGAT------ATTCCA---GTAGAAGAA
ATGGATGGCTGGGTT---AAGAATTTGATCTCT---------------GAA---------
------------GAAGATATGTTTAGCTCCTCT---TCAACTTCA------GAGCTTATG
AATTTC---GAATCT------TTT---GCTTCATGG------------------------
------------TGC---AACAGCCCT------------TCC---GCTGCAGATATCTTG
TTC------ACT------CAATACGGTTTATCG------ACCTCTCAATCT---------
------------------------------ATTATACCT---------------TTC---
------------------------------------------------------------
------------------------------------------------------------
---------------------------------------------------------GGA
GGCTTAGAAGGCTCATACGCTTGCGAGAAA---AGA------------------CCGTTA
GAC------------------------TGT------ACT---------AGTGTT------
CCAAGGTCA------------------------TTGAGC---------------------
------------CATTCT---------------CTTGAT---------------------
------GAGAAGATGCTCAAAGCATTAAGTTTGTTT---ATGGAGTTCTCT---GGA---
GAG---GGAATTCTGGCACAGTTTTGGACTCCTATT------AAGACAGGAGAT------
CAGTAC---ATGCTTAGT---ACTTGTGATCAG------GCGTAT------CTGCTTGAC
TCGAGG---------CTATCTGGATACCGTGAAGCGTCGAGGAGATTCACTTTCTCTGCT
GAA---GCAAAT------------CAATGCTCTTATCCA---GGTCTTCCAGGCAGAGTC
TTTATCTCTGGAGTTCCTGAG---TGGACATCAAACGTTATGTATTACAAGACTGCTGAA
TATTTA---AGGATGAAGCATGCA---TTAGATAACGAAGTCCGTGGTTCGATTGCAATT
CCTGTCCTT---GAA---GCATCAGGTTCTTCTTGTTGT------GCAGTTCTGGAACTT
GTGACATGTAGGGAAAAA---CCAAACTTTGATGTGGAGATGAACTCTGTTTGCCGTGCT
CTGCAGGCCGTGAACTTA---CAAACATCA---ACTATT---------CCT---CGTCGC
CAG------------------------TACCTTTCAAGTAATCAAAAAGAAGCTTTGGCT
GAAATAAGAGATGTTCTCAGAGCAGTGTGCTATGCACATAGGTTGCCTTTAGCTCTAGCT
---TGGATT---------------CCC---TGTAGTTAC---TCC---------------
------AAAGGAGCAAACGATGAGTTG---GTAAAGGTTTAT------GGAAAAAACTCA
AAG---GAA---TGTTCT------CTTCTTTGCATA------------GAAGAGACATCA
TGTTATGTGAATGATATGGAAATGGAAGGCTTTGTGAATGCATGTTTGGAGCATTATCTA
AGAGAA------------------GGGCAAGGA---ATTGTTGGCAAAGCA---CTCATA
TCAAACAAACCGTCTTTCTCATCT---GATGTAAAGACATTTGATATCTGCGAG------
------------TACCCTCTTGTTCAACATGCTCGAAAGTTTGGTCTT---------AAT
GCTGCAGTTGCTACCAAACTG------AGGAGCACATTCACTGGTGAC---AATGACTAT
ATACTTGAGTTTTTTTTA---------CCT---------GTAAGTATG---AAGGGAAGC
TCAGAACAACAACTTTTGCTGGACAGT---CTCTCGGGCACCATGCAGAGACTA---TGT
CGGACT------CTGAAAACTGTTTCAGAT------------GCT---GAATCAATTGAC
------------GGT---------------------------------------------
------------------ACAGAATTT------------------------------GGA
TCTCGT---------------AGT---GTAGAAATGACAAATCTCCCACAGGCTACT---
---GTATCCGTTGGAAGCTTTCATACGACATTTCTTGAT---------------------
------------------------------------ACTGACGTCAAC------TCTACT
------CGAAGTACCTTTTCG---------------------AACATCTCCTCTAAT---
AAA------AGA------------AATGAAATGGCAGGTTCTCAAGGCACTCTTCAG---
---CAGGAA---------ATTAGCGGAGCAAGAAGA---TTAGAGAAGAAGAAA------
AGCAGTACAGAGAAGAATGTGAGCTTAAATGTTCTC------CAACAATACTTCTCT---
---GGGAGCTTAAAGGATGCTGCAAAA------AGCCTTGGTGTTTGTCCGACTACACTA
AAAAGG---ATA---TGTAGACAACAC---GGAATTATGAGA------------------
TGGCCATCTCGAAAGATTAACAAAGTGAATAGGTCACTAAGGAAAATACAGACGGTGCTT
GACTCTGTCCAGGGTGTAGAAGGAGGACTGAAG---TTT---GACTCGGTG---------
---------------------------------ACA------------------------
---------GGGGAA------TTT------------------------GTAGCAGTTGGC
CCT---TTTATACAAGAATTTGGG------------------------------------
------ACCCAAAAGAGTCTG------------------------------------TCT
TCTCATGATGAA---------------------------------GATGCACTTGCAAGA
AGCCAA---GGTGATATGGAT---------GAAGAT------------------------
GTGTCAGTAGAG------CCTTTG------------------------------------
---------GAAGTTAAATCTCATGATGGTGGCGGT------------------------
GTCAAGTTGGAGGAGGATGTTGAA---ACA---AACCACCAAGCG---------------
---GGACCAGGATCC---------------------------TTGAAGAAGCCATGGACT
TGGATAAGC---------------------------------------AAA---------
CAGTCTGGCTTGATCTATAGT------------------GATGATACCGACATAGGAAAA
------------------AGAAGTGAAGAGGTAAACAAGGATAAAGAAGACCTTTGT---
GTTCGAAGGTGCTTG---AGCTCT---GTAGCACTTGCAGGT---GATGGAATGAATACA
AGAATCGAG---CGA---------------------GGTAATGGAACTGTAGAACCAAAC
CACTCCATA------TCAAGTAGCATGTCGGATTCA---------------TCAAATAGC
TCAGGAGCAGTTTTGCTGGGAAGTTCATCTGCTTCCTTGGAACAAAACTGGAACCAAATA
AGAACTCATAACAATAGCGGTGAAAGCGGA---TCAAGTTCAACACTAACCGTAAAAGCC
ACTTACAGAGAG---GACACTGTACGTTTCAAGCTTGATCCATACGTTGTTGGGTGTTCT
CAGCTCTACAGAGAAGTGGCTAAGCGTTTC---AAGCTG---CAAGAA------GGTGCC
TTTCAGTTGAAATACTTGGATGATGAAGAAGAATGGGTGATGTTGGTCACAGATTCTGAT
CTCCATGAATGCTTCGAGATATTA---AATGGTATG---AGAAAACATACAGTGAAGTTT
CTGGTC---------CGTGATATACCGAACACCGCAATGGGAAGTTCCGCAGGCAGCAAT
---GGTTACCTCGGAACAGGCACC------
>ZmNLP2
---------ATGGATGTGCCTACG---CCTCCCAACCGTGCCGGC------TGCAACAGT
AAC------------ATCGGC---------------------AGCCCC---ATGCAATCT
TTTGAT------------GATCCCTTT---------------------GGT---------
------------GTTGCTGCCATGACGAGCTTT---GAT------------GGATACTCG
GAGCTCTGCAGCCCA------TCAGTTGCTGATCACATA---------TTCTCCCTG---
------------CTG---AATGATCCC------------------TCCGCTGCGCAACAG
ATGGTT---GCC------ATGTGGTCA---TCC------TTGGGCTCATCTCCGCGTGCT
TCAGCTGTGAGAGAAGACATGTCGTTTGACACCTTTCCTGGGCCTGTGGACGGGACATCG
TCACTT------------------------------------------------------
------------------------------------GCTCAAAGGTTC---AACTCAGCA
GCAGCATCGAGTCCAACTGGAGTCGACAGA---------------------------GGG
CTAAAAGAGTCAGATGGGCTTGTTCTTCCA---AGTAATGGCTCA---------CAGCAA
GGG---------------------AGTAGC------------------ATCATT------
CCGAGGTCT------------------------GTTGGC---------------------
------------AACGCT---------------CTTGCA---------------------
------GACAGGATGCTCATGGCGCTATCTTTGTTC---AGGAAGTCATTG---AGT---
GAT---GGTGTTCTTGCCCAAGTCTGGATGCCTGTT------GAGCACAATGGT------
CGTGTC---GTGTTGAGT---ACATCTGAGCAG------CCCTAT------TTACTTGAC
CAGGAT---------CTTGCAGGTTACAGAGAAGTTTCTAGAAATTTCCTGTTTTCAGTT
AAG---GAGGAG------------CCTGGTCTGCACCTA---GGGCTTCCAGGGAGGGTC
TTCATATCCGGGGTGCCAGAG---TGGACGTCAAGTGTTATCTATTACAGTAAGCCAGAG
TATTTG---AGAATGGAGCATGCT---CTTCTTCATGAAATACAAGGGTCACTTGCTATG
CCAGTTTAC---GAT---CCCAGCAAGGGCTCTTGTTGT------GCAGTTCTTGAACTT
GTCACAAACAAGGAGAAA---CCTAATTTTGATGCAGAGATGGACATTGTTTGCGATGCC
TTGCAGGCTGTGAACTTG---CAGACAACA---ACA------GATCGCAGC---AATCAG
AAG------------------------GTTTACTCTGAAAATCAGAAATCTGCTTTTACT
GAGATATTGGATGTTCTAAGAGCTATTTGTCATGCACACATGCTTCCTTTGGCCCTTACA
---TGGGTC---------------CCT---ACATCAAAT---GGC---------------
ATCGCTAATGGTTTTTGT------------GTTGGAAAGAAT---------ATTGGGATA
GAT---CCGCAACCA---GGA---AAAGCAGCACTTCGTATC------CATGAATCAGCT
TGCTATGTTAATGATGCAAAGATGCAGGGGTTTCTTCATGCATGTGCTGATCGTCATCTT
GAGAAG------------------GGGCAGGGT---ATTGCAGGCCGAGCC---CTTAAA
TCGAATCTGCCATTCTTCTCACCT---GATATAAGAGAGTACAGTATCGAAGAC------
------------TACCCGCTTGCACACCATGCTCGTAAGTTTGGTCTG---------CAC
GCTGCTGTAGCCATACGGCTG------AGGAGTACGTACACCAGTTAC---GATGACTAC
ATACTAGAATTCTTTCTC---------CCA---------GTCAACTGC---AAGGGCTGT
GGAGAGCAGCAGATGTTATTAAACAAC---CTTTCCAGCACAATGCAAAGAATA---TGC
AAAAGC------TTGCGAACAGTCTCTGAG------------GCA---GAGATTGAAAAT
------------GTT---------------------------------------------
------AGTGCT------ACTGCAGCAATG---------------------------TTT
GAGAAGACTAGT---------GGA---ACTTGTTTACCAACTGGTAACTCTGAAAGT---
---TCCTCA---------------------------------------------------
------------------------------------CATGATGACCAG------CCAATC
ACA---GAATCTGCACTCCAG---------------------------GATCTATCT---
TTG------GGT---------------GACAAACAAGGAGACAGAGAACCTGACAAG---
CCACAGAGA---------------AGCTCAATGCGAGTTGCAGATAAAAAGCGC------
AGTGCATCTGAAAAGAACTTTAGTCTGGATGTTCTT------CGCAAATACTTCTCT---
---GGGAGCCTGAGGGATGCTGCAATG------AGCCTTGGTGTTTGTCCAACGACATTG
AAACGA---ATA---TGCAGACAACAT---GGAATTTCCCGA------------------
TGGCCATCTCGAAAGATAAACAAGGTCAATCGTTCATTGAAGAAGATAGAGAAGGTCATT
AAATCAGTTCACGGTGTGGATAGATCCTTGCAG---TAC---GATCCTGCT---------
---------------------------------ACT------------------------
---------GGGTCT------CTT------------------------GTTCCTGCAACC
TCT---CTTCCGGAAAAG------------------------------------------
------------ATGCCATTC---TCTGCTTGCGATACATTGCCT------------ACT
TCATCTCTTGGG---------AGA---------------------GCAGTGGAGGAAACA
TGTAGC---CCAAAATCAGAA---------CAAGAT---------------------TTC
TCTTCGCCTGAT------GGGTGGCAAAGAGAAACTAGC---------------------
CAATTTCATGTTTCTGGTATACCTAAAAGGGGAGGC------------------------
GATGAAGTTCGGACGTTGGCAAAC---AAC---AACAAAGGCAGAAGAAACTAT------
---GTTTCTGGTATT---------------------------GCAAATATCACACAGCAT
TCAAACTCTGAA------------------------------------GGC---------
ACACATGGTCCTTCATATCCCAATCCCATTGGTGCTGTTAATTCTCTGCATACTGGAGAA
---------------------------------ACAGGCAACATCGATTCTCTGACCTCC
CTCCACCCAAGCATG---GATGGCATTGAAGGCCAAACAACA---GTAAGGAACTCACCA
TTTGTGCAA---CAAGCAGATGTCACTATGGTCGATGGTCATGACACCAAGGAGCAGACA
CTCCCTTCC------ACCTCTGGCATG------------------------ACCGATTCT
TCGAGCGGCAGCGCC------TCAAGCGAGCCT---ACTTTCAAGGGGAACCCAGGA---
---------CGTGCCCTCAAAGACCGAAGC---AGCCCT---GCACTGACCGTGAAAGCT
ACCTACAATGGC---GACACCGTCCGGTTCAAGTTTGTGCCAGCAAGG---GGCTGGTAC
CACTTGCTGGAAGAGATAGCAAAGAGGTTC---AAGCTG---ACGGCT------GGAGCA
TTCCAGCTCAAATACAAGGACGATGAGGACGAGTGGGTGATCCTGGCGAACGATGCCGAC
CTCCAGGAGTGCATGGACGTCCTG---GACTCGATC---AGCTCACGCAACATGAAGCTG
CAGGTG---------CGCGACCTCTCC---TGCCACGTGGGCAGCTCGGGCAGCAGCAGC
AGCTGCTTGCAGGTGGAAGCGCATAGCTCG
>ZmNLP2-2
---------ATGGATGTGCCTACG---CCTCCCAACCGTGCCGGC------TGCAACAGT
AACATCAGCAAC---ATCGGC---------------------AGCCCC---ATGCAATCT
TTTGAT------------GATCCCTTT---------------------GGT---------
------------GGTGCTGCCATGACGAGCTTT---GAT------------GGATACTCG
GAGCTCAGCAGCCCA------TCAGTTGCTGATCACATA---------TTCTCCCTG---
------------CTG---AATGATCCC------------TCG---TCTGTGCAACATATG
TTT------GCC------TTGTGGTCATCTTCG------GGGTCATCTCCGCGTGCTTCT
GCT---GTGAGAGAAGACATGTCGTTTGACACCTATCCTGGACCTATGGACGTGACAGCA
TCACTT------------------------------------------------------
------------------------------------GCTCAAAGGATC---AACTCAGCA
TCAGTATTCAATCCAACTGAAGTGGACAGA---------------------------GGA
CTAAAAGACTCAGATGGGCTTGTTCCAAAT---AATGGTTCA------------CAACAA
GGG---------------------AGTAGC------------------ATCATT------
CCGAGGTCG------------------------GTTGGC---------------------
------------AACATT---------------CTTGCA---------------------
------GACAGGATGCTCATGGCGCTATCTTTGTTC---AGGAAGTCATTG---AGC---
GAT---GGTGTTCTTGCCCAAGTCTGGATGCCTGTT------GAGCACAATGGT------
CGTGTC---GTGTTGAGT---ACATCCGAGCAG------CCCTAT------TTACTTGAC
CAGGAT---------CTTGCAGGTTACAGAGAAGTTTCTAGAAATTTCTTGTTTTCAGTT
AAG---GAGGAG------------CCTGGTCTGCACCTA---GGGCTTCCAGGGAGGGTC
TTCATATCTGGGGTGCCAGAG---TGGACCTCAAGTGTTACGTATTACAGTAAGCCAGAG
TATTTG---AGAATGGAGCATGCT---CTTCTTCATGAAATACGAGGGTCACTTGCTATG
CCAGTTTAT---GAT---CCCAGCAAGGGTTCTTGTTGT------GCAGTTCTTGAACTT
GTCACAAACAAGGAGAAA---CCTGATTTTGATGCAGAGATGGACATTGTTTGTGATGCC
TTGCAGGGTGTGAACTTG---CAGACAACA---ACA------GATCGCAGC---AATCAG
AAG------------------------GTTTACTCTGAAAATCAGAAATATGCTTCTACA
GAGATTTTGGATGTTCTAAGAGCTATTTGCCATGCACATATGCTTCCTTTGGCCCTTACA
---TGGATC---------------CCT---ACATCAAAC---GGC---------------
ACCGCTAATGGTTTTTGT------------GTCGCAAAGAAT------ATCAGG---CTT
GAT---TCGCAACCA---GGA---AAATCAGTACTTCGTATC------CATGAATCAGCT
TGTTATGTTAACGATGCAAAGATGCAGGGATTTCTTCATGCATGTGCTGAACGTCATCTT
GAGAAA------------------GGGCAGGGT---ATTGCAGGCCGAGCC---CTTAAA
TCTAATCTTCCATTCTTTTCGCCT---GATATAAGAGAGTACAGTATCGAAGAC------
------------TACCCGCTTGCACACCATGCTCGTAAGTTTGGTCTG---------CAT
GCTGCTGTAGCCATCCGACTG------AGGAGTACGTACACTGGTAAG---GATGACTAC
ATACTAGAATTCTTTCTC---------CCA---------GTCAACTGC---AAGGGCTGT
GGAGAGCAGCAGATGTTATTAAACAGC---CTTTCCAGCACAATGCAAAGAATA---TGC
AAAAGC------TTGCGAACAGTTTCTGAA------------GCA---GAGACCGATAGT
------------GTT---------------------------------------------
------AGTGCT------ACTGAACCAATG---------------------------TAT
GAGAAGACTAAT---------GGA---AGTTGTTTACCAACTGGTAACTCTGAAAGT---
---TCCTCA---------------------------------------------------
------------------------------------CATGATGACCAG------CCAATC
ACA---GAATCTGCATTCCAT---------------------------GATCTATCT---
TCG------GGT---------------GACAAACAAGGAGACAGAGAACCTGCTAAG---
GCACGGAGT---------------AGCTCAAAGCGAGTTGCAGAGAAAAAACGC------
AGTACATCTGAAAAGAATTTTAGTCTGGATGTTCTT------CGCAAATACTTTTCT---
---GGGAGCCTCAGGGATGCTGCAATG------AGCCTTGGCGTTTGTCCAACAACTTTG
AAACGA---ATA---TGCAGACAACAT---GGAATTTCCAGA------------------
TGGCCATCTCGAAAGATAAACAAGGTCAACCGTTCACTGAAGAAGATCGAGAAGGTCATC
AAATCGGTTCATGGTGTGGACAGATCCTTGCAG---TAC---GATCCTGCC---------
---------------------------------ACT------------------------
---------GGATCT------CTT------------------------GTTCCAGCAACC
TCC---CTTCCGGATAAG------------------------------------------
------------ATGCCTACC------------------------------------TCA
TCTGCGGGCGTA---------AAA---------------------ACAGTGGAGGAAAAA
TCTAGC---CCAGAACCAGGA---------CAGGAT---------------------TTC
TCTTCGCCTGAT------GGATGGCAAAGAGAAAGTAGC---------------------
CAACTTCATGCCTCCAGTATACCTACAAGGGTAGGT------------------------
GATGAAGTCCAAATGCTGGCAATC---AAC---AACGAAGGCAGCAGGAACTAT------
---GCTTCTGGTATC---------------------------GCAAATATCGCGCAGCAT
TCAAAC------------------------------------------TCC---------
GAAGACGCACACGGTCCTTTATATCCCGTCGGTGCTGTTAATTCTTCGCGTACCGGAGAA
---------------------ACAGGCTACATCGATTCTCCA---ACCTCCCTCCAC---
ATGGATAGCGTCGAA---GGCCAAACAACGGTGAGGGACTCA---AGATCTGTACAGCAA
GCA---------GAT------------------GTCACCATGGCCACCAAGGAGCAGACC
CTTCCCTCC------ACCTCTGGCACA------------------------ACCGATTCT
TCGAGCGGCAGCGCC------TCAAGTCAGCCT---GCTTTCAAGGGGAACCCAGGA---
---------CGTGCCCTCAAAGTTAGC------AGCAGCGATGCACTGACGGTGAAAGCT
ACCTGTAACGGC---GACACCGTGCGGTTCAAGTTCCTGCCGGCAATG---GGCTGGTAC
CACCTGCTGGAAGAGGTAGCGAAGAGGTTT---AAGCTG---GCGACA------GGAGCG
TTCCAGCTCAAATACAAGGACGACGAGGACGAGTGGGTGATCCTGGCGAACGACGCCGAC
CTCCAGGAGTGCGTGGACGTCCTG---GACTCGATC---GGCTCGCGCAGCGTGAAGCTG
CAGGTG---------CGCGACCTCCCC---TGCCTCGTCAGCAGCTCGGGCAGCAGCAGC
TGCTGCTTGCAGGTGGAAGGAAGCGCC---
>OsNLP2
---------ATGGATATGCCTACG---CCATCCAACCGTGCTGGC---TGCAATGGCAAC
ACCGGCGGTACT---ATGGGCCCTTCAGATGATCCTTATGGTGCAGCA---GCCATGAAC
CTTGAT---TGTTAC---TCGGAGATTTACAGCCCTTCGGTGGCC---GAC---------
------------CAACTATTC------------------------------TCGCTGCTA
AAT---GATCCAGCT------------GCACACCGGATG---------TTT---------
------------GCT---ATGTGGCCA------------TCC---ATGGGATCATCGCCG
TGTGCT---GCT------GGTACGAGTGAAGAT------ATGCCGCTCGATGCATATTCT
GGC------------------CTAGGGGAGGCAGTGGAAGAACCTTCTCAAATAATGTCA
------------------------------------------------------------
------------------------------------GTGAATCCAACT---GAAGCAGAG
AAAACG---------------------------------------------------GGC
AAGAGTTCAGGCGAGCTTGGTTCGGACGAT---GGTGCC---------------CATCAA
GGG---------------------AGTAGC------------------ATGGTT------
CCAAGGTCTGTT---------------------GTGGGC---------------------
------------AGTTCA---------------CTTGCT---------------------
------GACAGGATGCTCATGGCTTTGTCCTTGTTC---AGGGAATCATTG---GGC---
AGC---GGTGCTCTTGCCCAAGTCTGGATGCCTGTT------GAGCAGGAGGGT------
CATGTT---GTGCTGAGT---ACATGTGAGCAA------CCTTTT------CTACTCGAC
CAGGTT---------CTTGCAGGGTATCGAGAAGTATCCAGGCACTTTGTGTTTTCAGCG
AAG---GAGGAG------------CCTGGTCTACAGCCA---GGGCTTCCAGGGAGGGTC
TTCATCTCTGGGGTGCCAGAA---TGGACCTCAAGTGTCCTCTACTATAATAGGCCAGAG
TATTTG---AGGATGGAGCATGCT---CTCCATCACGAGATACGTGGGTCACTTGCAATG
CCAATTTAT---GAC---CCCAGCAAGGATTCTTGCTGT------GCAGTGTTTGAGCTT
GTTACAAGAAAGGAGAAG---CCTGATTTCAGTGCAGAGATGGACAACGTTTGCAATGCC
TTGCAGGCAGTGAACTTG---AAGGCTACA---AAA------GGTTCTAGC---AATCAG
AAG------------------------TTTTATACAGAGAACCAGAAATTTGCCTTCACT
GAGATTTTAGATGTTCTCAGAGCTATTTGCCATGCACATATGCTTCCACTGGCCCTTACA
---TGGGTT---------------CCT---ACATCAAAT---GGT---------------
---ATTGATGGTGGTTATGTT---------GTTGGAAAGGAT------GGTGCCAGTTTT
TCA---CAATCAGGG---------AAAACAATAATACGCATC------CATGAATCTGCA
TGTTATGTTAACGATGGAAAGATGCAAGGTTTTCTTCAAGCATGTGCCAGACGTCATCTT
GAGAAA------------------GGGCAAGGC---ATTGCAGGACGAGCA---CTCAAA
TCTAATTTGCCATTTTTCTCGCCT---GATATAAGAGAGTACAGTATTGAGGAT------
------------TACCCTCTTGCACACCATGCACGTAAGTTTAGTCTG---------CAT
GCTGCTGTTGCCATTCGTCTA------AGGAGCACATACACTGGCAAT---GATGACTAC
ATACTAGAATTCTTTCTC---------CCG---------GTCAGCTGC---AAAGGCAGT
GGAGAACAACAGATGTTGCTGAATAAC---CTCTCCAGTACAATGCAAAGAATA---TGC
AAAAGT------CTGCGAACAGTTTATGAA------------GCA---GAAGTTGATAAT
------------GTT---------------------------------------------
---AATGCTGGT------ACTGCAGCTGTG---------------------------TTC
AGGAAAAACAAT---------GAG---AGTTGCTTGCCAACTGGACACACAGAAAGT---
---TCTTCACATGGTGATCAATCAATC---------------------------------
------------------------------------ACAGGAGCTTCA------TTC---
GAG---GATACATCTTTAGCT------------------------------AACAAG---
CCA------GGA------------GTCATGGAACCTGAGTTGGCTGAGCAGGTACAG---
---CCTAGT---------TCCATAGGA---------CATGCAGAGAAAAAGCGC------
AGTACAGCTGAGAAGAATATTAGCTTGGATGTTCTT------CGTAAGTACTTCTCT---
---GGGAGCCTAAAGGATGCTGCAAAG------AGCCTTGGTGTTTGTCCAACAACTTTG
AAACGG---ATA---TGCCGGCATCAT---GGAATTTCACGA------------------
TGGCCATCTCGCAAGATAAACAAGGTTAATCGTTCATTAAAGAAGATTCAAACTGTCATA
AACTCTGTTCATGGTGTGGACAGATCCTTGCAA---TAT---GATCCTGCT---------
---------------------------------ACT------------------------
---------GGATCT------CTT------------------------GTTCCAGTAGTT
TCT---CTGCCAGAAAAGTTGACA------------------------------------
TTCCCTTCTTGCGATGGTTTG------------------------------------CCA
ACTCCATCAGTC---------GGA------------------AAAACTGTGGAAGAGAAT
TCTGAC---CTAAAATCTGAA---------GAAGGG---------------------TGT
TCTTTGCCTGAT------GGATCGCAAAGACAAAGTTGCCAGTTGCAGATCTCTGATGTG
AAGAAAAGTAACGAGGATGAATTTCACATTGGCAGT------------------------
GGTAACAGTGATTTTTATGGTGCA---AAT---GCCACA---------------------
---GCAAAATCTAAT---------------------------TCTGAGGTCACACAAGGT
CCATTA------------------------------------------TGT---------
CCCACTGGTGCTTTTAGTGCTTTGCATCTCAAGGGAACAGATTGCACCAATCCTTCTAGC
------------TCTCTCCGCCCAAGTTCCGAAAGCACCAGAAATCAAATAGTTGGA---
AGAAACTCACCATCT------------ATACAACAAGAAGAT---CTTGATATG---CTT
GACAATCAT---GAA------------------------GCCGAGGACAAGGACCACATG
CACCCTTCT------ACCTCTGGTATG------------------------ACTGACTCT
TCTAGCGGCAGCGCA------TCAAGCCACCCT---ACCTTCAAACAGAAC---------
---------ACAAGAAGTGCTCTTAAAGATGCAGCCAGTCCTGCACTGACAGTTAAGGCA
ACCTACAACGGA---GACACTGTGCGGTTCAAGTTCTTGCCATCTATG---GGTTGGTAT
CACCTATTGGAAGAAATAGCAAAGAGATTT---AAGCTG---CCAACC------GGAGCA
TACCAGCTCAAGTACAAGGACGACGAGGATGAATGGGTCATCTTGGCAAACGATTCAGAT
CTCCAGGAGTGCGTCGATGTTCTC---GACTCCATA---GGGTCGCGAATCGTGAAACTC
CAGGTA---------CGAGATCTCCCT---TGCATCGTCAGCAGCTCGGGAAGCAGCACC
---TGCTTGCAGTTGGCGGCACATAGCTCA
>Amtr001
---------------------------ATGCAAGAAGCTGTCAAT---------CCTCAA
---GAGTCGCTC---TTTGGT------TCTCTA---------TCCGAA---GCCATGGAT
TTCGAT---TTCATC---GATGAGGCTCTCGAT---------------GGT---------
------------GGAAGCTGGCTCGATGCTGTG---GACTGTTCG------GATCTCTCT
CAACCAGGTCCCTCT------ACT---TCTTCCTCCCTC---------CTTGATCCC---
TCGTAC------TTT---GTCTCTCCT---GTTTATATCAAT---ACCCAGAAC------
---------CCT---------CAAAACACAGAC------CAAGATTATCAAGAACAAGCT
GTG---------------------------ATTTTTGAAAACCCAATGGAAAAC------
------------------CCTTCTGAAAATCTTGAA------------------------
------------------------------------ACGCAATCTATG---AATCATAAT
TCGATCTCGAAACTC------------------------------------------GGC
TTTCCTGATTCTCAATGGCCACCAAACTCC---ACCACCGGT------------TCGATT
ATG---------------------AAAAGA------------------TGGGTGAAC---
CCAAATTTA------------------------GTTTCT---------------------
------CCA------------------------GTGAAT---------------------
------GATAGGTTGATGCAGGCCATTCAAATCATA---AAGGAGAGCACCAGCAAT---
GGC---GACGTTCTTGTTCAGATATGGGTTCCTGTG------AAAAAGGGGGAT------
AGCCAT---GTCTTGACC---ACTTGCGAACAA------CCCTTT------ATTCTTGAT
CCCCGTAGCCAAACTCTTACTAGATACAGGACTGTTTCCATGAACTACTTTTTCTCAGCG
GGG---GAGGGT------------TCAGGAGGAGTTCTA---GGATTACCCGGC------
---------------------------------------------------AGCAATGAG
TACCCT---CGTGTCAATTATGCT---CAGGAATTTGATGTTCGAGGCACGCTCGCTCTC
CCTGTTTTT---GAG---AAGGGTAGTCGGGCTTGCCTT------GGCGTTGTAGAGGTC
ATCATGACTGACCAGAAG---ATCAATTATGCGCCAGAGCTCGACAAGATTTGCAGAGCT
CTTCAGGCTGTTGATCTC---AGGAGCTCC---GAGGTTCTGACT---CCCCCATATGTA
AAG------------------------GTCCGAAACGATGGTTTCCAATCCGCATTTCCC
GAGATCCTCGACGTTCTAAAAGCTGTATGTGAGACCCATAGATTACCATTAGCTCAGACT
---TGGGTT---------------CCT---TGCATTCAA---CAT---------------
---------GGAAAGAAA---------------------GGA------AGCAGGCACACT
GAT---GAGAGCTAC---------AAGGATTGTGTGTCCACA------GCTGATGGTGCA
TGTTATGTTCGTGATTCTGAGATGACGGGTTTCCAAGAAGCATGCTCTGAACACCATTTA
TTTAAA------------------GGCCAAGGA---GTGGCCGGAAAAGCA---TTTGCC
ACTAACCAACCATGCTTCTCGCCA---GATGTAACTTCCTTTAGTAAGATGGAT------
------------TTCCCTCTTGTGCACTATGCTAGGGTCTTTGGTTTG---------GGA
GCTGCAGTCGCCATTCGCTTG------AAGAGCACATATACTGGAGCT---GCTGACTAT
GTTATGGAGTTCTTTTTA---------CCT---------GTAGATTGT---CGAGACAAT
GAGGAGCAAAAGATGATGCTTAATTCA---TTGTCTGTTACCATACAACAAGTT---TGC
CGGAGT------TTGCGGGTTGTCACAGAT------------AAG---GAGCTTGAGGAT
------------GAA---------------------------------------------
------------------------------------------------------------
------------------------------------------------------------
------------------------------------------------------------
------------------------------------------------------ATGATG
ACC---CAG---------------------------------------------------
GTT------AAT---------------------------------GATGTGTTTTGT---
---------------------------------------TCAGATAAGATGGCA------
TCTAAATCTAGAAAA---------------------------------------GCA---
---------------GATGTAGAGAAC---------------------CCATCT------
------------------------------GGG---------------------------
------------GATTTGAACAAA---TCGAGCTCT------------------------
------------GGGGTTGGAGCTTCTTGGAGA---------GAGAAAACC---------
------------------------------------------------------------
---------GGGGTG------TTT------------------------TTGTCTTCC---
------ATGCCTTCGGGA------------------------------------------
------------------TTT---------------------------------------
---------------------CAA---------------------GAGGGGAGAGATATT
ATGGTT---GCACAATCTTGT---------------------------------------
------------------CATTGG------------------------------------
---------------------------------GGT------------------------
AGC------------------CCT---CGG---GTCTCG---------------------
---TGTCATGAAGGG---------------------------------------------
------------------------------------------------GGA---------
---------------------------------------------------------CGT
------------------------------------------------------------
------------TTT------------TTTAAAGTGGAGCAG------------------
------------CAT---------------------------------------------
---------------------------------------------------CAAGATTCA
GCGAACAATAGTGCG---------------------------------------------
---------------------------GAT---AGAGGCCAGTCTTTT---GTT------
------GGTGAG---------TTGGATTTTTCA---AATGCTGGAAAG---GGG------
---------CCTGAA---AAGAGGAGGGCG---AAAACA---GAG---------AAGAAT
ATCAGCTTGCAAGTTCTTAGA---------CAGTATTTT---------------------
---------------------------------GCT---GGG------------------
AGCTTG---------AAAGATGCTGCG---AAAAGCATTGGT------------------
------------------------------
>OsNLP1
---------------------------ATGGAAGAGGGAGAC------------CCCCAG
CCCAGCATCTCC---TTGGCACGCACTCCGTCGGAAGGCGCGGCGGCG---GCAGTCGAC
TTGGAT---CTCCTT---GAGCAGCTTCTCTCAGCC------------GAC---------
------------AACGCCTGGCTTGAAGTGGCA------------------GCAAACACT
TCACGCTCACCCAAC---------------------------------TTC---------
------------TTT---GCTACCCCC------------------TCCAAC---------
---------TGC------TTGACAGATGCTTCG------GTCGCCACC------------
------------------------------ACCACACCT---------------------
------------------------------------------------------------
------------------------------------------------------------
------------------------------------------------------------
---------------------------------GCA------------------------
------------------------AATTCA------TGG---------TGGATTCAG---
CCG------------------------------AGCGGT---------------------
------GCAAGCACCTCA---------------GTTCGG---------------------
------GAACGGTTTGACCAAGCTCTAGCTTACATC---AGGGAGACACAGAGCGAC---
GCC---GATGTGCTTGTGCAGCTCTGGGTGCCAGTC---AAGGGCAACGATGGT------
CAGCTG---GTGTTGACG---ACGAGCGGGCAG------CCATTC------ACTCTCGAT
CAGAGGTCCAATAGCCTCATACAGTTCAGGGAGGTTTCGACAAAGTACCAGTTCTCTGCA
GAT---GTTGCT------------TCAGGTTCCTCACCT---GGGCTACCAGGGAGGGTG
TTCATCGGTAGGCTTCCTGAA---TGGTCACCAGACGTTCGATACTTCACCAGCTATGAG
TACCCT---AGGATCAACCATGCA---CAATATTTGGATGTCCACGGGACGATGGGGCTG
CCGGTGTTT---GAG---AGGGGGAACTACTCATGCTTA------GGTGTCATCGAGTTG
ATCATGACCAAGCAGAAG---CTCAACTTCACCTCCGAGCTCAATACCATTTGCAGTGCT
CTCCAGGCAGTTAACCTG---ACAAGCACA---GAAGTTTCAAGCATTCCG---CGCGCA
AAG------------------------CTTAACAGTGCTTCCTACAAAGATGCTTTACCA
GAGATACTAGAAGTCCTGAGAGCAGCCTGCATCACCCACAAGCTACCATTAGCTCAGACC
---TGGGTC---------------ACA---TGTGCTCAA---CAA---------------
---------GGAAAGCGG---------------------GGC------AGTCGCCATTCT
GAC---GAGAACTAC---------AAGTACTGCATTTCCACC------ATTGATGCAGCA
TGCTATGTGAATGAACCCCGGATGCAGAGCTTCCACGAGGCCTGCTCCGAACACCACCTG
CTACGG------------------GGGCAGGGG---GTTGCAGGGAAAGCC---TTCACC
ACAAACCAGCCATGCTTCCTACCA---GATATTGGATCCTCCACTAAACTGGAG------
------------TACCCATTGTCTCACCATGCTAAGATTTTCAATTTA---------AAA
GGTGCAGTGGCAATCCGATTG------CGTTGCACGCGCACAGGGATT---GCCGACTTT
GTGCTAGAGTTCTTTCTG---------CCA---------ACTGACTGT---GAAGTACTT
GAGGAGCAGAAGGCAGTGCTGGACTCA---TTATCAGGCACCATGAGAAGTGTT---TGC
CAAACT------TTACGTGTTGTTACTGAC------------AAG---GAGATGGAGGAT
------------GAG------------GCCATGAGAGAAATGAATGAGCTGAACTCATTT
AGTCCTCGGGGC------AAGAACAAAGTTGAGGAGTTATCCTTTGGAGAC------AAC
ACAAGAGGGGATAGAGAG---GAG---GCATCTTGGACAACC---TTAGTAGGGACT---
---TCACAGAAAGGA---------------------------------------------
------------------------------------TCAGATTTAGCT------GAATTG
CAT---ACACATGGAATGTTA---------------------------------TCA---
CAT------GGA------------------GGGCATGGTTCATCTCAAGCTGGTGAT---
CAAACAAGT---------AAAGAAGGTAGCAAAGTG---------AAAAGGCGT------
ACAAAGACGGAGAAGACCGTGAGCTTGCAGGTCCTT------CGGCAGTACTTTGCT---
---GGGAGCCTGAAGGATGCAGCAAAG------AGCCTTGGAGTGTGCCCAACCACCCTG
AAAAGA---ATA---TGCAGGCAGCAT---GGCATAAACCGC------------------
TGGCCATCACGGAAGATAAAGAAAGTAGACCATTCTCTAAGGAAACTGCAGCAAATCATT
GATTCAGTTCATGGAGCAGAGACAGCTTTCCAG---CTT---AACACCCTC---------
---------------------------------TAC------------------------
---------AAGGAC---------------------------------CTCACAAACACC
TCT---GTATCATCTGACAACAAT------------------------------------
------TTGTCAGGAAGTGTC------------------------------------ACA
GTTCCTCTGGCT---------AAC---------------------------CAGAACAAT
CTAGAC---TTTGAAATGCAC---------CAACAC---------------------CAC
AGGTTAAGCAGC------AATATT------------------------------------
------------------------------CCATCG------------------------
ACT------------------TCA---CTC---TCACACTCATCA---------------
---TGCAGCCAAAGT---------------------------TCCGATTCAAGCCCTTCC
------------------------------------------------TGC---------
AGTGGAGGAGCAACAAAACATTCACCCCAGGTTGGAGCTGATCAGGTGAGG------TCA
---------------------------------------------GGATGTCTTCCA---
CAACATAGCCCTGTC---CAGACT---CTGCAAACAGAAGCT---GCTTCAATAAATGAA
CATTTCTCA---GGT---------------------------------------CAGGAA
GCACCAATA------------GATCTCTTA---------------------CAGGATGTT
GCTGAAAAGGCAAAT------GGTGAACAGCAC---ATGTCTCAAAGT------------
---------CCATCATCCCCCAAGCAGACT---GCAAATGTAGGTATGAGAGTAAAGGTC
ACTTTTGGCTCA---GAAAAGGTGAGGTTCAGATTGAAACCTGAGTGT---GACTTTCAA
GAACTGAAGCAGGAGATATCAAAACGTCTG---AGTATAGCAGACATG------AATTCC
TTGATTGTAAAGTATTTGGATGACGATTCAGAATGGGTCTTGATGACATGTGATGCAGAT
TTACACGAGTGTTTTCATGTTTAT---AAACTAGCA---GATATCCAAACAATCAAGATT
TCAGTT---------CATCTGGCTGCTAGTCCAACAACAAGGATCACCATTGGTCACACT
---GGTTTCTCA------------------
>ZmNLP1
---------ATGCAGTACGTT------CGTGATGAA------------------------
---------------CTGTGT------AAAGCAGGTTCT---GAAGGG---AGAGTTACC
TGCATC---TGCATG---GAAGAG------GGA---------------GGA---------
------------GACCCGCAGCTTCCGAGCATC------------------TCCGCACCA
CGCACCACGTCCGAA------GGCGCGGGGGGCGTCGAC---------TTGGAT------
------------CTC---CTTGAGCAG---------CTACTG---TCCGGCGAC------
---------AAC------GGCTGGCTCGAGGTG------GTCTCACGCTCGCCCAACTCG
GTA---------------------------GCGTTTCCT---CCACTC------------
------------------------------------------------------------
------------------------------------TCAGCCTTCTTC---TCGGCT---
---------------------------------------------------------GAC
GCGACAGCCACCACAGTGACGACGGCGGCG---CCG------------------GCCGCG
AAC---------------------GCCAGC------TGG---------TGGATTCAG---
ACGGGTGGC------------------------GCGAGC---------------------
------CCC---TCCTCC---------------GTGGAG---------------------
------GAGCGGTTCAGCCAGGCCCTGTCCTACATC---CGGGATACGCAGAGCGAC---
GGC---GACGTCCTCGTGCAGCTCTGGGTGCCGGTC---AACCGCGATGACGGG------
AAACTG---GTGCTGACC---ACCAGCGAGCAA------CCGTTC------ACGCTCGAC
CACCGCTCCGACAGCCTCCTCCGGTTCAGGGAGGTGTCCACCAAGTACCAGTTCTCGGCC
GAT---GTTAAG------------TCGGGGGATTCGCCG---GGGCTGCCAGGGAGGGTC
TTTATCGGCAGGCTCCCCGAG---TGGTCGCCGGACATCAGGTACTTCACCAGCTACGAG
TATCCC---AGGGTAAGGGATGCA---CAATACCTCGATGTCCACGGCACCATGGGTCTG
CCAGTGTTC---GAG---AAGGGAAGCTACAACTGCCTG------GGCGTCATCGAGCTG
ATCATGACAAGGCAGAAG---ATAAACTTCACCTCTGAGCTCAACACCATTTGCAGTGCT
CTCCAGGCAGTTAATCTC---AGAAGTACA---GAAGTTTCAAGCATTCCA---CGCATA
AAG------------------------TTCAGCACTGCTTCCTACAAAGATGCTTTACCA
GAGATACTGGAGGTCCTGAGAGCAGCTTGCTTGACCCACAAGCTGCCATTAGCTCAGACA
---TGGGTC---------------ACA---TGTGCTCAA---CAA---------------
---------GGGAAACGA---------------------GGC------AGCCGACATTCC
GAC---GAGAACTAC---------CGGTACTGCATCTCCACC------ATTGATGAAGCA
TGCTTTGTGAATGAAGCCGAGATGCGGGGCTTCCATGAGGCCTGCTCCGAGCACCACCTT
CTGCGC------------------GGGGAGGGG---GTTGCAGGGAAGGCC---TTTACA
ACAAACCAGCCATGCTTCTTGCCA---GACATTGGATCCTCAACTAAATTGGAA------
------------TACTCCTTGTCTCACCATGCTAAGATCTTCAAGTTA---------AAA
GGTGCAGTGGCGATCCGCCTG------CGGTGCACACGCACTGGGACA---GCAGACTTT
GTGCTGGAATTCTTTCTG---------CCA---------ACAGATTGC---GAAGCACTG
GAGGAGCAGAAGTCAGTGCTGGACTCC---TTGTCAGGCACCATGCGAAGTGTT---TGC
CAGACC------CTACGTGTGGTCACAGAT------------AGA---GAGATGGAAGAC
------------GAA------------ACGGTGCTGGAAATGAACGAGCTGAACTCTTTT
ACTCCTCATGGG------AAGGACAAAGTTGAGTTGTCCTTTGGATGCAATTCAGCAGAT
CGTAGAGGA------------GAG---GCCTCTTGGACAAGTCTGGCAGGAACATCA---
---CAGCAAGAA------------------------------------------------
------------------------------------TCCGAGTTAGCT------GCATTG
CGG---ATGCATGGAATGTTC---------------------------------TCA---
CCT------GGG------------------GGGCAGGGTCCATCTCTATCTGGTGTT---
CAGGCAACT---------GCTGAAGGTAGCAAG---------GCAAAAAGGCGT------
ACAAAGGCCGAGAAGACCGTTAGTTTGCAGATTCTT------CGGCAGTACTTCGCT---
---GGTAGCCTGAAAGATGCAGCAAGG------AGCCTTGGAGTGTGCCCTACGACCCTC
AAAAGA---ATT---TGCAGGCAGCAT---GGTATAACCCGC------------------
TGGCCATCGCGAAAGATCAAGAAGGTAGACCACTCTCTAAGAAAGCTTCAACAGATCATT
GATTCGGTTCATGGAGCAGAGACAGCTTTCCAG---CTA---AACACCCTG---------
---------------------------------TAC------------------------
---------AAGGAT---------------------------------ATCACGAACACC
TCA---ATATCATCTGACAACAAT------------------------------------
------TTGTCAGGAAGTGTC------------------------------------ACG
GTTCCTCCAACC---------AAC---------------------CAGAGC---AATCTC
ACCGAC---GTCAACAAGCAC---------CAACCC---------------------CAC
AAGTCAAGCAGT------AATGTG------------------------------------
------------------------------CCATCA------------------------
ACT------------------TCA---CAC---TCACACTCTTCG---------------
---TGCAGCCACAGT---------------------------TCTGAGTCAAGTCCCTCA
------------------------------------------------TGT---------
AGCGGTGGTGCAACAAAACATGCACAACAGGGTATAATTGATCAGATGAAG---TCAGAA
---------------------------------------------AATCCTGTG------
AAAGACAGCTCTATT---CAGACT---CTGCAAACAGAAAAC---------ACTTCATTA
---TTTGAG---CAT------------------------------TTCTCAGTTAATGAG
ACTCCAATT------------GATCTTCTA---------------------CAGGATGTT
ACTGAAAAGGCTAAT------GGTGGACATCAT---TCTTCTCGAAGCCCGTCG------
---------TCCCCCAATCCCAAGCAGAAC---ACAGATGCAAATATGAGAGTAAAGGCA
ACATTTGGCTCA---GAAAAAGTGAGATTCAGACTGAACCCAGAGTGC---AATTTTCAA
GAACTGAAGCATGAGATAGCAAAACGTTTG---AGTATAGTAGACACA------AACCCC
TTGGTTTTGAAGTACTTGGATGATGATTCAGAATGGGTCTTGATGACATGCGATGCAGAT
CTACAGGAGTGCCTTCATGTATAC---AAACTAGCA---GGAATCCAAACAATCAAAATT
TCAGTT---------CATTTAGCTGTTAGTCCAGCTACAAGGGTGACAACTGGTCACACT
---GGTTTGTCA------------------
>ZmNIN1
------------ATGCAGTGCGTT---CGCGATGAA------------------------
---------------CTGTGT---AGAGCAGGTTCT------GAAGAG---AGTGTTACC
TGCATC---TGCATG---GAAGAG------GGA---------------GGA---------
------------GACCCGCAGCTTCCGAGCATC------------------TCCGTGGCA
CGCACCACGTCCGAA------GGC---GCGGGGGCCGTCGAC------TTGGAT------
------------CTC---CTTGAGCAG---------CTACTG---TCCGGCGAC------
---------AAC------GGTTGGCTCGAGGTG------GTCTCGCGCTCGCCCAACTCG
GTA---------------------------GCGTTTCCTCCACCC---------------
------------------------------------------------------------
------------------------------------TCGGCCTTCTTC---TCGGCT---
---------------------------------------------------------GAC
GCGACGGCCACCACAGTGACGACGACGGCG---GCG------------------CCGGCC
GCG---------------------AACGCC------AGC---------TGGTTG------
ATTCAGACG------------------------GGCGGC---------------------
------GCGAGCACCCCC------TCC------GTGCGG---------------------
------GAGCGGTTCAGCCAGGCCCTGTCCTACATC---CGTGATACGCAGAGCGAC---
GGC---GACGTCCTCGTGCAGCTCTGGGTGCCGGTC---AACCGCGATGACGGG------
AAGCTG---GTGCTGACC---ACCAGCGGTCAG------CCGTTC------ACGCTCGAC
CACCGCTCCGACAGCCTCATCCGGTTCAGGGAGGTGTCCACCAAGTACCAGTTCCCAGCC
GAC---GTTAGG------------TCAGGGGAGTCACCA---GGGTTGCCAGGGAGGGTC
TTCATCGGCAGGCTCCCTGAG---TGGTCGCCGGACATCAGGTGCTTCACCAGCTACGAG
TACGCC---AGGGTGACAGATGCA---AAGTACCTCGATGTCCACGGCACCATGGGGCTG
CCAGTGTTC---GAG---AAAAGAAGTTACAGTTGCCTG------GGCGTTATCGAGCTG
ATCATGACAAAGCAGAAG---CTCAACTTCACCTCTGAGCTCAACACCATCTGCAGTGCT
CTACAGGCAGTTAATCTC---AGAAGTACA---GAAGTTTCGAGCATTCCA---CGCAAA
AAG------------------------TTTAGCACTGCTTCCTACAAAGATGCTTTACCA
GAGATACTGGAGGTCCTGAGGGCAGCCTGCTTGACCCACAAGCTGCCATTAGCTCAGACA
---TGGGTC---------------ACA---TGTACTCAA---CAA---------------
---------GGGAAACGA---------------------GGC------AGCCGACATTCT
GAC---GAGAACTAC---------AGGTACTGCATTTCCACC------ATCGACGAAGCA
TGCTTTGTGAATGAAGCCGAGATGCGGGGCTTCCATGAGGCCTGCTCCGAACACCATCTG
CTGCGT------------------GGCGAGGGG---GTGGCAGGGAAGGCC---CTCACG
ACAAACCAGCCATGCTTCCTGCCG---GACATTGGATCCTCAACTAAATTGGAA------
------------TACCCCTTGTCTCACCATGCTAAGATCTTCAGGTTA---------AAA
GGTGCAGTGGCGATCCGACTG------CGGTGCACACGCACTGGGATA---GCAGACTTC
GTGCTGGAATTCTTTCTT---------CCA---------ACAGATTGT---GAAGCACTG
GAGGAGCAGAAGACAGTGCTGGACTCC---TTGTCAGGCACCATGCGAAGTGTT---TGC
CAGACC------CTACGTGTGGTCACAGAT------------AGA---GAGATGGAAGGC
------------GAA------------GCGGCGCTGGAAATGAACGAGCTGAACTCTTTT
ACTCCTCCTGAG------AAGGACAAAGATGAGTTGTCCTTTGGAGGCAATTCAGCAGAT
CGTAGA---------------GGG---GCCTCTTGGACAAGTCTGGCAGGAACTTCA---
---CAGCAAGAA------------------------------------------------
------------------------------------CCCGAGTTAGCT------GCATTG
CGGATGCATGGAACGTTCTCA---------------------------------------
CCT---GTGGGG---------------------CAGGGTCCATCTCTATCTGGTGTT---
CAGGCAACT---------GCTGAAGGCAGTAAG---------ACAAAAAGGCGC------
ACAAAGGCCGAGAAGACCGTTAGTTTGCAGGTTCTT------CGGCAGTACTTCGCT---
---GGTAGCCTCAAAGATGCAGCGAGA------AGCCTTGGAGTGTGTCCCACGACCCTC
AAAAGA---ATA---TGCAGGCAACAT---GGTATAACCCGC------------------
TGGCCATCACGAAAGATCAAGAAGGTAGACCACTCTCTAAGAAAGCTCCAACAGATCATT
GATTCGGTTCATGGTGCAGAGACAGCTTTCCAG---CTA---AACACCCTG---------
---------------------------------TAC------------------------
---------AAGGAT---------------------------------CTCACAGACACC
TCA---ATATCATCTGACAACAAT------------------------------------
------TTGTCAGGAAGTGTC------------------------------------ACG
GTTCCTCCAACT---------AAC---------------------CAGAGC---AATCTC
ACCGAC---TTCAACAAGCAC---------CAACCC---------------------CAC
AAGTCAAGTAGC------AATATG------------------------------------
------------------------------CCATCA------------------------
ACT------------------TCA---CAC---TCACACTCCTCA---------------
---TGCAGCCACGGT---------------------------TCTCAGTCAAGCCCCTCG
------------------------------------------------TGT---------
AGCGTTGGTGCAACAGAACATGCACAACAGGGTATAATT---GATCTGATGAAGTCAGAA
---------------------------------------------AATCCTGTG------
AAAGACAGCTCTATT---CAGACT---ATGCAAACAGAAAAC---------ACTTCATTA
TAT---GAG---CAT------------------------------TTCTCAGTTCATGAG
GCTCCAATT------------GATCTTCTA---------------------CAGGATGTT
ACTGAAAAGGCTAAT------GGTGCACATCAT---TCTTCTCGAAGCCTGTCA------
---------TCCCCCAACCCCAAGCAGAAC---ACAGATGCAAATATGAGAGTAAAGGCA
ACATTTGGCTCA---GAAAAGGTGAGATTCCGACTAAACCCAGAGTGC---AATTTTCAA
GGACTGAAGCATGAGCTAGCGAAACGTTTG---AGTATAGTAGACACA------AACCCC
TTGGTTTTAAAGTACTTGGATGATGATTCAGAATGGGTCTTGATGACATGTGATGCAGAT
CTGCAGGAGTGCCTTCATGTATAC---AAACTAGCA---GATATCCAAACAATCAAAATT
TCAGTT---------CATTTAGCTGTTAGTCCAGCTACAAGGGTCACAGCTGGTCACACT
---GGTTTGTCA------------------
>Aq176900
---------------------------ATGGAGGAAGGTAGT---------TACCCGCAA
AACACTACT------TTGGGG------AACCTCTCA------AACACT---ACCATGGAT
TATGAC---CTCATG---GATGACCTCTTGTTA---------------GAA---------
------------GGATGCTGGTTGGAAGCTGGT---CGATCA---------AATTTCTTG
CAATCAGATCCGTCT------ACA---TCTACTGCCCTT---------TACAGCCCC---
TCTTCA------TTC---TTTTGGCCT------------------GGTACAGAGATTGAC
TATAGATTTCCA---AACTTGAACCAAGTGGAA------GAAAACACACAGCAGGTGAAG
GAAAGATCT---------------------ATAATCCCGGAGGATCAATCTTCCATTGAA
CTTCACACT---------------------------------------------------
------------------------------------GAGAACCCCATA---GAACCTCAT
TTCATTAATCCCAATGCCAATGTAATTGCAAAAATT---------------------TCT
CGTCAATCAGAATATTATCTCCCGGAAGAATTCTCT------------------GAGTTA
AGC---------------------AGAAAA------TGG---------TGGATTGGA---
CCAAGGGACAAT---------------------CTAGGC---------------------
------TCTTTTCCATCT---------------GTAAGA---------------------
------GAAAGGTTGTTCCAAGCACTTCGATGTATA---AAAAAATCCTTAGGAAAA---
GAA---GATGTTCTTATTCAGATATGGGTGCCTGTA------AAGAGTGGACAC------
AAACAG---GTTCTTACT---ACCAGTGACCAA------CCATAT------GAACTTGAT
CCGAAATGTCAGAGGCTTGCAAGTTATAGAAATGTCTCCATGGGCTACCAGTTTCCAGCT
GAA---GAGAAT------------TCAAATGAGTCAGTT---GGGTTACCGGGACGGGTT
TTCTTGCAGAAAGTGCCTGAA---TGGACTCCTGATGTACGCTATTTCAGCCGTGATGAA
TACCCA---CGAATTGGTTATGCA---CACGAGTATGACGTCCGTGGGACCATTGCAGTA
CCTATTTTC---GAA---AGAGGGAATCGGTCTTGTTTG------GGTGTTCTGGAGGTG
GTCATGACTACCCAGAAG---ATAAATTATAATTCTGAGCTTGAACATGTCTGCCAGGCT
CTTGAGGCTGTTGATCTG---AGGAGTTCT---GATGTTTCAGTTAGACCCAGTGAGAAG
GCT------------------------TGCTGTAAATCCTCCTACCAAACTGCTCTGCCG
GAGATTGCAGAGGTTTTAAAAGCTGTCTGTGAAACACATAGACTGCCTTTAGCTCAGATT
---TGGGTT---------------CCA---TGCATCCAA---CAA---------------
---------GGTAAAGGG---------------------GGT------TGTCGACACTCC
GAT---GACAACTAT---------GCTCTCTGCATTTCGACT------ATTGATTCTGCC
TGCTGCGTCACTGATTCC---CTGCATGAGTTTCATGAGGCTTGTTCCGCCCACCACCTC
TTTATA------------------GGTGAAGGT---GTTGCTGGAAGAGCA---TTTCTG
ACAAATAAGCCCTGCTTGTCAACT---GACATAACTGCTTTCAGCAAGAAACAG------
------------TATCCACTGAAACACTATGCAAAGATGTTTGAGCTG---------CGG
GCTGCTGTTGCAATGCGTCTT------AGGAGCATTCATGATGGAAGA---GTTGATTAT
GTCTTCGAGTTTTTCTTA---------CCC------------GACTGT---CAAGACAGT
GATGAACAGATGAGGATGTGTGATTCC---TTGTCCATTATTGTACACCAAAGA---TGT
AGAAAC------TTAAGGTTAATCACAGAT------------AAG---GAGGTGGAGGAA
------------GAA------------------AATATTCAACGTATCTGTGGAGTAGTA
ATCCCTTCAGATGGGGTAGTCAATGCTGAAGAAATACCAAAGTTAGGACCTGCT---CTG
TCAAATGACTCCATG------CAA---GCATCCTGGATCACCAGTATGATAAAGGCT---
---CAGCAGAAAGGTAAA------TTTACTGAAAAAGAG---------------------
---------------------------------GGGGTGTCTGAAGGG------TTCAAA
GTA---ACTAGTCAGTGGATT------------AAACCCAAGGAGTTGCACAATGAT---
TCC------AAG---------------ATCAAGTCTACTGCAAATTCTTCTATTGGT---
CAACGTAGC---------TTCTCAACTGTGACCAAAACAATTGAAAAGAAAAGG------
ACCAAGGTTGAAAAAACTATAAGCTTGCAAGTTCTT------CGACAATACTTTGCA---
---GGGAGCCTCAAAGACGCTGCCAAA------AGTATTGGTGTGTGTCCCACTACCCTG
AAACGA---ATT---TGCAGGCAACAT---GGAATCAAGCGA------------------
TGGCCTTCTCGAAAAATTAAGAAAGTAGGTCATTCTTTAAGGAAACTCCAGGTTGTTATG
GATTCAGTTCAAGGGGCTGAGGGTTCTTTCAAA---ATA---GGTTCTTTG---------
---------------------------------TAT------------------------
---------GCGAAT------TTTCCAGAA------------------TTGACGTCTCCA
AAT---TTATCTGGATCC------------------------------------------
------------AGTGTGTTT------------------------------------TCC
GCATCAAAGGAG---------AAA---------------------AATCTTTTGAAGCAG
TTGAAC---CCAGTACCCGAG---------GGCACA---------------------ATC
CGTCAATCTGCA------GATGTT------------------------------------
------------GCATTCAGCCCTCGAGCTGCTGCA------------------------
TCA------------AAATCGCCG---TCA---TCATCA---------------------
---TGTAGTCAGAGC---------------------------TCCAATTCAAGCCTCTGT
------------------------------------------------GGC---------
TCCAGTGGGCAACACAAGCAT---------CCGCTCGTTGCCCAGTTCCCTAGTAGCGAA
---------------------------------------------GATGGTTTGAGA---
GCAGAAGAT---CTT---GGTGGTGTATTAAAGAGAGCACGC---AGTGATGCAGCATTG
CAG---GTC---TCA------------------------------TTT------CAGGAG
GAACCAAAG------------CTTCTGGAA---------------------AGATGCCAC
AGCCTAAAATCCTTG------GCCGAACATCCT---GGTCTTGCGAACCTTCCTCTT---
---------TTGCCTGAGAATATATCTGGA---GAGAAGGTTGCGCTCAGAGCAAAAGTC
ACTTTTGGGGAA---GAGAAAGTCAGGTTCAGTATGCAAACCACTTGG---GGAATTAAT
GATCTACGACAGGAGATTTCCAAGCGATTT---CACATAGATGATATG------AGCACA
ATTAATCTCAAATATTTGGACGATGATTCTGAATGGATCCTACTAACATGTGATGCCGAT
GTGGAAGAGTGCATAGAAGTGTAC---AAATCATCT---AGGACACAGACAATCAAATTT
TCTCTC---------CACCAAGCGTCTCAGCCAAATTTGGGAAGTTCAATAGGTAGCAAT
---GGTCTGTCG------------------
>SlNLP2
---------------------------ATGGAAGATGCTGCC------------------
---------------TTTACG---------------------------------------
---------CTCTTG---GCTAAGCTCCATGAC---------------GAC---------
------------AAT---------AATGCCACT------------------GATTTTACT
GAATTC------GGA------TTC---------TGG------------CTAGAGGCA---
------------ACT---GATCAACCA------------TCC---AATTCCAATTCCAAT
TATTGT---ACT------TCTAATCAAATGGAT---------------------------
------------------------------TCTGCACCA---CCT---------------
------------------------------------------------------------
------------------------------------------------------------
------------------------------------------------------------
---------------------------------ACC------------------CAATCT
CGG---------------------AGGAAG------TTA---------TGGATTGGA---
CCAAACAAC------------------------CCAAAT---------------------
------CCTACTAGTAGT------ATACCACCAGTAAAC---------------------
------ACCAGATTGGTGCAGGCCATTGAGTACCTA---AAGAATTCAACAACCCATAAT
AAA---GAGGTCCTCATTCAGATATGGGTCCCTGTC------AACAGAGGAGGT------
AAACAT---GTACTTATT---ACTAATAATCAA------CCATAC------TTCCTCAAC
CCAAACTCCCACAGCCTATTACAGTACAGAAATGTCTCTCAAAATTACCAATTTGCTGCT
GAC---AAGGAT------------TCGAACGAGTTGGTT---GGCTTGCCTGGACGCGTC
TTCTTGAAAAAGCTGCCCGAG---TGGACTCCTGATGTTCGTTTTTTCAAAAGCGAGGAG
TATCCG---CGAGTTAATTATGCT---CATCAGCATAACGTTAGGGGATCCATTGCTGTT
CCTGTTTTT---GAA---ACTGGCAGTGGAACTTGCTTG------GGTGTGGTTGAGATT
GTAACAACTATTCAGAAA---ACTCACTATCACCTGGAGCTTGAACATGTCTGCAAAGCT
CTTGAGGCTGTTAATCTA---AGAAGTTCT---GGTATCTCATCAAATCCTTCCAAAATC
AAG------------------GATCAGGATTGCAATGAATCTTACCTAGCTGCATTGGCC
GAGATTCAATATATTTTGACATGTGTGTGTGATACACACAAGTTGCCATTGGCTCAGACT
---TGGGCC---------------CCA---TGCATACAA---CAA---------------
---------GGTAAAGGT---------------------GGG------TGCCTGCAATCT
GAT---GAGAACTTT---------GCTTCTTGTGTTTCGACA------GTCGACTCATCT
TGCTATGTGCGCGATCAACATGTGGTGCCTTTTCATTTAGCATGTTCTGAGCATCACTTG
CTTAAA------------------GGTGAAGGA---GTTGCAGGTGGAGCA---TTCAAT
ACAAACCAGCCATGTTTTGCTACG---GATATTACGGCCTTTAGCAAGGCAGAA------
------------TATCCATTGTCACACCACGCCAGGATGTTTGGATTA---------TGT
TCTGCTGTAGCAATACGCCTT------CGAAGTATATATACAGGCTCC---GCTGACTTT
GTCTTGGAGTTTTTCTTG---------CCA---------CTTGATTGC---AAGAATACT
GAAGAACAAAAAATAATGCTAAGTTCA---CTGTCTTCTGTGATACAACAAAGT---TGC
CGAAGC------TTACGTGTTGTCACGGAT------------CAA---GAATTACAGGAG
------------GAA---------------------------AAAGAAGTTGTACGCCTT
CCCATTGGTGAA------GAAGAATCAAGAAAACCAGTCTCTTCA------------TCT
TACAGGGATCAA---------GACGCTTCTTCCTGGCTTTCCGAAATGTTGGATGCC---
---CAAAGAAAAGGTAAAGGAGCTGCTGCTGTTTCAGAA---------------------
---AATTTTAAGGTCACGGCAACCCCTTGGGATTACACTCAGAGGGAA------TCCATT
CAT---GCATCTACATTTTCA---------------GAGCCAAACCAAACTTTTGAA---
CCC---AAAGGA------------------GGTTCCTTCGATTTTTCTTCTGGTACA---
GGATCTCAT---------TCCTCAGGTGCCAAGAGAGCAGGTGAAAGAAGACGG------
TCGAAAACTGAGAAGAGTATCAGTTTACAGGTACTC------AGGCAGTACTTTGCT---
---GGGAGCCTCAAAGATGCTGCCAAA------AGTATTGGAGTTTGCCCTACAACTTTG
AAAAGA---ATA---TGCAGGCAACAT---GGAATCACCAGG------------------
TGGCCTTCTCGTAAGATCAAGAAAGTTGGCCACTCGTTACAGAAACTTCAACTTGTGATC
GATTCAGTCCATGGTGCTGAGGGTGCAATTAAA---CTC---AGTTCTTTC---------
---------------------------------TAC------------------------
---------ACCAAC------TTCCCTGAA------------------CTTAACTCTCCA
AAT---AATCCCGGCACG------------------------------------------
------------AGCAACTTC------------------------------------TCT
GCTTCTAAAAAT---------GAT---------------------GATCATCTGCAGCAA
GTAAAT---ACTCAACCTGAT---------------------------------------
------GGCAGC------CCTGTG------------------------------------
---------------------ACTACCACATCCAAG------------------------
TCA------------------ACT---TCT---TCGTCT---------------------
---GGCAGTCATAAC---------------------------TCCAGCTCAAGTTTATTC
------------------------------------------------TGT---------
TCCACTGGT---------------------------------------------TCAAAG
---------------------------------------------AATTGCACAACG---
GAGGAAAACCCT------GGAGGAATGCCAAAGAGAGCACAT---ACAGAAACAGGATTG
CAT---------GAT---------------------------------ATGGGTCAAGAA
GAAACCAAG------------CTTCTAGTC---------------------AGATCACAG
AGTCAAAAGATCCAA------AGCAATCACAAT---TCTGTGGAACCTGTGTGTCCT---
---------TTGTCAACGAGTAGCAATCAG---GTCTTGGGTAGATTTAAAGTAAAAGCC
ATTTTTGGGAAG---GAAAAAATCCGTTTCAGCCTTCAATCACACTGG---GGTTTTCGA
GATGTTAAGCACGAAGTGATGAGGCGTTTC---AATGTAGAAGATGTT------GGTAAA
ATCGATCTAAAGTATTTGGATGATGATGACGAATGGGTACTTCTGACATGTGATGCTGAT
CTTGAGGAATGTATTGATATACAT---AAATTCTCT---AAAAGGAGAACAATTAAAGTT
TCCCTC---------CACCAT---------ACCAATCTTGGAAGTTCATTTGGTAGCAGC
---GGTCCAGCC------------------
>HaNLP1
---------------------------ATGGATGATCATACCACC---------------
---------ATT---TTTGGA------TCCATAGAA------GAAAAC---AATCTAGAA
TTCGTT---GTTGTT---GATGACCTTTCATCACCT------------GAT---------
------------GGTGGATGGTTAGAG------------------------AGT------
---------CCTGAT---------------------------------------------
------------CTC---TCATCTTCA---------------------------------
---------CCC------CTTTTGGACTTTTCG---------------------------
------------------------------------------------------------
------------------------------------------------------------
------------------------------------TCGTCTTACCTT---GAT------
------------------------------------------------------------
---------------------------------ACC------------------GCCATA
GGA------------------------TGT------------------TTCGAT------
CCAAAC---------------------------ATCTCT---------------------
---------------------------------ACAGAT---------------------
------GATCGGCTGATTCAAGCAATCGAGTATTTGAACAAAAGATGCATAATGGAC---
AAG---GATCTTCTTCTTCAGTTGTGGCTGCCGGTT------ACTAGACAAGGC------
AAACGG---GTCCTCACC---GCAGAGGATCAA------CCGTTT------ATTATTACC
TCAGATTGTACAGATCTGTCGAATTACCGAGAGATTTCCAAGAGCTGTAGATTTGCTGCT
GAG---TATGAT------------TCCACAGAGATGATC---GGTTTGCCAGCCGTTGTT
TACTTGAACAAGTTTCCTACA---TGCGCAACAGATCTTCGACTCGTTGCACAAGGGAGC
GATCCA---CGCGCGATTTATGCT---CAAAAACTCAATCTTTATGGGTGCCTTAACCTT
CCTGTATTC---GAT---CTAGACGGTGAAACTTGCCTT------GGTGTCATTGAAGTT
GTGACGACTTCCCAGAAA---GTAAACTTCCATGATCAACTCCAAAACATCTGTAAAGCT
CTTGAGGCTGTGGATCTT---AGGACTTCG---GAGTTCTTGATTCATCCA---AAGCTA
AAG------------------------GATTTTAGTGAGCCATATGAGGTGGCGCTTGCA
GAGATTCGAGATGTTTTAAGATGCATATGTAACACGCTCAAACTACCGTTGGCTCAAACA
---TGGGGC---------------GGA---TGCAAA------AGC---------------
---------GGATCGGGA------------------------------------CACCCT
GAT---ACTACC---------------------ATATCGATT------ATTGAATCCGCT
TGTTATGTGTTTGATCCCCGAGTTTTGGGCTTTTTCGAAGCATGCTCGGCGTTGCAGCTT
GTAGCA------------------GGAGAAGGT---ATTGCTGGTAAAGCG---TTGGGT
ACAAACCAACCTTGCTTTACT------GACATTAATGATTTTTGTAGGGCTGAT------
------------TATCCTGCAGCTCTTGAAGCTAGGATGTTTGGACTC---------GAA
AGTGCTGTAGCAATACGCCTT------CATAGCACCTACACAGGACCG---TTAGATTTC
ATCTTGGAGTTCTTTTTA---------CCT---------CGTGACTGC---AAAAGCGAT
GTAGAACAAGAACAGATGAGAAGCTCG---ATAGCTTCTATGATAAAAAATCTT---TCT
TGGAGC------TTGCACGAGATACAAGAT------------GAA---GAATTAGCGGAA
------------CAA---------------------------------------------
---------GCT------TCGTTTCCAGTCGAAGAAACA------------------AAT
ACCCGC---------------GAT---GAATCTTGGATTTCCGATATGCTGGAAGCC---
---CAACGCAGGGGCGAAAACGTCGTTTTGACCATGGGGTGTCATAAGGAAGAACCGCAA
GACGAGTTT---------------------------CATGCCATAAACCAA---TTCTAT
CAT---GGACTCGCATTTTCC---------------------------------GAT---
CCT------GAA------------AAGCAAACTTATTTCGGATGGGGATCCAAGTCA---
AAAGGTCAA---------ACATTGGGCACCAAACGGTCAACCGAAAAGGGTCGG------
GCCAGAACAGAGAGAAACATTAGTTTGCAAGTTCTC------CAGCAACATTTTCGG---
---GGAAGTCTTAAAGATGCTGCCAAG------AGTATCGGCGTGTGCCCGACAACCTTG
AAACGG---ATA---TGCAGGCAGCAT---GGAATCATGAGA------------------
TGGCCGTCTAGAAAGATCAAGAAAGTAAGCCATTCGCTTAAGAAACTGCAACTGGTTATT
GATTCAGTGAAAGGTGCTGATGGCATGATTCAA---CTC---GGGTCATTC---------
---------------------------------TAC------------------------
---------ACAAAT------TTCCCCGAA------------------TTAAGCTCCCCT
AGT---------------------------------------------------------
---------------------------------------------------------CCC
AAACCAAAAGTC---------AAA---------------------GACCCGGTCAACCTC
CTGAAA---AGTCAAACAACG---------------------------------------
------------------CCAACC------------------------------------
------------------------------------------------------------
AAT------------------TCT---TCA---TCATCT---------------------
---TGCAGCCGCGGG---------------------------TCCAGT------------
------------------------------------------------TGT---------
CCAACAGGA------------------------------------------------ACA
---------------------------------------------GAAAAGTTGGTT---
CATGAG---------------------CTACAAGTAGCATCT------------------
------------AAT------------------------------------AACGATGAT
AAACCGAAG---------------------------------------------------
---------------------AGCATGTCACAA---------------------------
---------------------------------GAGAAAGGTGTGTTTAGAGTGAAAGCT
AGTTATGGACAT---GAGAAAATTCGATTTAAAATGACGAAAGAGTGG---GGATTTGGA
GAGTTGCAGCAAGAGATAGCAAGGCGTTTC---AGTATATACGACATG------GGAAAT
GTGATACTCGAATACATGGATGATGAGTCTGAATGGGTATTGTTGGCATGTGATGCTGAT
CTTGAGGAATGCATGGATCTACATGATACATCTAGC---AAGAATCAGACGATTAAACTG
TTGATT---------CATCAGCCGTCG---TCCCAC------CCCTCATTC---------
---CTCCAT---------------------
>AtNLP3
---------------ATGGTGGGA---CCTTTTAAAAAGATTCTG---------CACGCT
CACAACCAAAGA---TTCCCT------CCATCTTCT------TCTTCT---TCTCTGGAT
---CCA---GTTGTT---GATGATTCTTCAAGA---------------AAA---------
------------CAAACAAGGATCATCCTCTCT------------------TACTTGCTT
CATCTCTCTCTCTCT------CTACACATTACATATTCT---------CTCTGTCTT---
TTACAT------TTT---TTTTTTGGT---------------------TCATCAAATCCC
TTTTCT---CCC------ATGGAAGAAAGCAAC------AACTCGGCCGTTGTG------
------------------------------GATTTTCCT---------------------
------------------------------------------------------------
------------------------------------GACAACTTTATG---GACCAG---
---------------------------------------------------------CTC
TTGTGGGAGGAGTGCTGGGAAGAAGAGGCA---ACG------------------CAGCAT
GAC---------------------CAGGCA------------------TTATCATCA---
CCA------------------------------TCAGGG---------------------
---------------------------------CTGAAG---------------------
------GAGAGGGTGGCTTGCGCCATGGGGCACCTG---CAAGAGGTGATGGGAGAG---
AGG---GAGTTGCTGATCCAGCTGTGGGTGCCTGTT---GAGACAAGGAGCGGC------
CGA------GTGCTGAGC---ACGGAGGAGCAG------CCTTACTCTATCAACACCTTC
TCCCAGAGCCAGAGCCTGGCCCTCTACCGAGACGCCTCAGCTGGCTACAGCTTCGCAGCA
GAA---GTTGGG------------TCGGAGCAGCTGGTG---GGGCTGCCTGGGCGTGTG
TTCCTGAGGAGAATGCCTGAG---TGGACCCCAGACGTTCGGTTTTTCAGGAAGGAGGAG
TACCCT---CGCATTGGATACGCC---CGCAGGTACCAGGTTCGAGCCACCCTCGCCCTC
CCACTCTTC---CAA---GGAACGTCCGGGAACTGCGTG------GCCGTGATGGAGATG
GTCACCACTCACCGCAAC---TTGGAGTATGCCTCCCAACTCAGCACCATCTGCCATGCC
CTTGAGGCCTTTGATCTC---AGGACTTCA---CAAACCTCCATCGTTCCAGCCTCTCTC
AAG------------------------GTCACCTCTTCTTCTTCTTCTTCTTCAAGAACA
GAGGTGGCCTCTATTCTCCAAGGCATCTGCAGTTCACACGGACTCCCTCTAGCCGTCACG
---TGG------------------------------------------------------
---------GGT------------------------------------------CACCAA
GAC---TCC---------------TCATCCTGCCTTTCGGCT------CTAATATCGGCC
TCTTACGCCGCTGACCACGGCAGCCGCTGCTTCCTGGCCGCCTGCTCAGAGCACCATCTA
CTCGGG------------------GGCGAAGGA---ATCGCTGGAAGAGCT---TTTGCT
ACCAAGAAACAGTGTTTCGCAACA---GATGTTGCCATCTTCAGCAAGTGGAGC------
------------TACCCTCTCTCCCACTACGCCAAGATGTTCGACCTC---------CAC
GCTGCTCTTGCCGTCCCTATC------CTGACAAGAGGCAACCGCACC---GTCCAATTT
GTTCTCGAGCTCTTCTTC---------CCG---------AGAGACTGT---CTTGACATC
CAAACTCATAGTCTGACCCTCGCCTCCCAACTCAAGCTACGCTTCCAGAGCTCA---CCA
CAT---------CTG---ATGGTAGACGAC------------AAC---CAAATTGCAGAG
------------GAA---------------------------------------------
------------------------------------------------------------
GTGAGA---------------GAC---GCAGCCACACCA------CCCCTGACACAA---
---GAG------------------------------------------------------
------------------------------------GATCCCAAGGGC------------
AAA---CAAGTGTCGTTTTCC------------------------------TTTTCT---
TCT------GCT------------------------------------------TCC---
TCTCTCGAG---------------------AACCGA---------AAACGCAAG------
ACAAAGGCTGAAAAGGATATCACTTTGGACACTCTC------CGACAACACTTTGCT---
---GGCAGCCTAAAGGACGCCGCTAAA------AACATTGGTGTATGTCCGACGACCTTG
AAGAGG---ATA---TGCAGACAAAAC---GGAATCTCAAGG------------------
TGGCCATCGAGGAAGATCAAGAAAGTTGGACATTCTCTTCGAAAACTGCAGGTGGTGATG
GACTCTGTTGAAGGAGTTCAAGGCTCTCTCCAT---CTC---GCCTCCTTC---------
---------------------------------TAC------------------------
---------TCAAGT------TTCCCTCAA------------------CTACAATCTTCT
TCT------TCTTCTTCT------------------------------------------
------------TTTCCTTTC------------------------------------ATT
AACCCAACCCAA---------ACT------------------------------------
GTCCAT---GTGCCTCCAAAG---------------------------------------
---------TCA------CCA---------------------------------------
------------------------------------------------------------
---------------------CCT---TCG---TCATCTGGC------------------
---AGCCAGAGCTCG---------------------------TCAGGTTCAAGCACTTGT
------------------------------------------------TGC---------
TCCTCC------------------------------------------------------
------------------------------------------------------------
GAAGAGCAACAACTT---GGTGGC---TTCCAAAAACCAGCT---CTC---AGTCATCCA
CAACTGCTT---ACT---------------------CTAAGCAGCATGCACGAGGACCAA
AGGCCTGTT------------------------------------------CGT------
---------GTGACC------TCATCCCTACCC---CCACTGCCA---------------
---------TCCGCAACTACTCCAAGGAAA---GCAAAGGACGGGATGAAAGTGAAGGCT
ATGTTTGGAGAT---TCGATGCTGAGAATGAGCCTGCTTCCACACTCT---CGTCTCACA
GACCTCAGAAGAGAGATCGCAAAGCGGTTT---GGGATGGATGATGTTTTGAGAAGTAAC
TTCAGTCTCAAGTATCTAGACGATGATCAAGAATGGGTTCTCTTGACGTGCGATGCTGAT
CTTGAGGAGTGCATACAAGTCTAC---AAGTCCTCCTCTCTTAAAGAAACTATCAGAATA
TTGGTTCAC------CATCCTCTTTCTCGTCCTTCCTTTGGTTCT---------------
------------------------------
>AtNLP2
------------ATGGAAGGTGGT---CGTGGTGGTGGAGATGGCAATTTCTTACCAAAC
TCTAAC---------TTTGGT------GTATTCTCT------GACTCC---GCTATGGAT
ATGGAT---TTCATG---GATGAACTCTTGTTT---------------GAT---------
------------GGATGTTGGCTTGAGACAACT---GATGGTAAG------AGCTTGAAG
CAGACCATGGGACAA------CAAGTATCCGATTCTACTACC------ATGAATGAC---
---AAC------AAC---AACAACTCG---------TACCTT---TACGGTTATCAATAT
GCTGAG---AAC------CTTTCACAAGATCAT------ATCTCCAACGAAGAAACAGGG
AGA---------------------------AAGTTTCCT---CCAATACCACCGGGC---
------------------------------------------------------------
------------------------------------TTTCTCAAGATC---GAGGATCTC
TCCAATCAAGTACCTTTTGACCAGTCTGCAGTTATGAGT------------------TCT
GCACAAGCAGAGAAGTTTCTCCTTGAAGAA---TCT------------------GAGGGA
GGA---------------------AGAAGA------TAT---------TGGATTGCT---
CCAAGAACAAGC---------------------CAAGGT---------------------
------CCTTCTTCATCA---------------GTGAAA---------------------
------GAGAGATTAGTACAAGCTATAGAGGGTCTT---AACGAGGAGGTGCAAGAT---
AAA---GACTTCCTCATACAGATATGGCTACCAATT------CAACAAGAAGGC------
AAGAAC---TTTCTCACA---ACTTCGGAGCAG------CCACAC------TTCTTCAAC
CCGAAATACTCGAGTCTTAAAAGATATAGAGATGTTTCAGTGGCTTATAATTTCCTGGCT
GAT---GAGGAT------------TCTAAAGAGTCTGTT---GGTCTCCCCGGTCGTGTT
TTTCTTAAGAAACTACCTGAG---TGGACACCTGATGTGCGGTTCTTTAGAAGCGAAGAG
TATCCG---CGGATCAAAGAAGCA---GAGCAATGTGATGTTCGTGGATCATTAGCCCTT
CCTGTGTTT---GAA---AGAGGTAGTGGAACTTGTTTG------GGTGTTGTTGAGATT
GTTACAACAACTCAGAAG---ATGAATTACAGGCCAGAGCTTGATAATATCTGTAAAGCT
CTCGAGTCTGTTAATCTA---AGGAGTTCA---AGAAGCTTGAATCCCCCAAGCAGAGAG
TTT------------------CTGCAGGTCTATAATGAATTCTACTATGCTGCATTACCT
GAGGTATCAGAGTTTTTGACATTGGTCTGCAGAGTATATGACCTGCCTCTGGCTTTAACG
---TGGGCA---------------CCG---TGTGCTCGG---CAA---------------
---------GGCAAAGTT---------------------GGA------TCCCGCCATTCT
GAT---GAGAACTTC---------TCTGAGTGTGTTTCAACT------GTTGATGATGCT
TGCATTGTCCCTGACCATCAGAGTCGTCATTTTCTAGAGGCATGTTCTGAACACCATCTG
CTTCAA------------------GGGGAAGGC---ATTGTAGGAAAAGCA---TTCAAC
GCAACCAAACTGTTTTTCGTGCCC---GAAGTAACCACTTTTAGCAAGACCAAC------
------------TACCCTCTTGCACACCATGCTAAGATCTCTGGTCTA---------CAT
GCTGCTTTAGCAGTCCCATTG------AAAAACAAATTCAATAGTTCG---GTTGAGTTT
GTGTTGGAGTTTTTCTTT---------CCA---------AAAGCTTGC---CTTGACACC
GAAGCACAACAAGATATGCTCAAGTCT---CTGTCTGCGACCCTTCAGCAGGAT---TTC
AGGAGC------TTAAATCTTTTCATTGAT------------AAA---GAGCTTGAGCTA
------------GAA------------GTTGTATTTCCCGTTAGAGAGGAAGTTGTTTTT
GCAGAGAACCCA---CTTATCAACGCAGGAACCGGAGAGGATATGAAACCATTGCCTTTG
GAAGAAATTTCTCAGGAA---GAT---TCTTCATGGATCTCACACATGATAAAGGCA---
---AATGAGAAAGGTAAAGGCGTGTCACTTTCTTGGGAGTACCAAAAAGAAGAGCCAAAA
GAAGAGTTTATGCTTACA---TCTGGATGGGATAACAATCAGATTGGA------TCAGGC
CAC---AATAACTTTCTTTCA------GAAGCTGAGCAGTTTCAAAAGGTGACAAAT---
TCA------GGACTCAGAATCGACATGGATCCAAGTTTTGAATCAGCTTCCTTTGGTGTT
GGGCAGACA---------TTACTAGGCAGTAGAAGACCAGGTGAGAAGAGAAGA------
ACAAAAACAGAAAAGACAATTGGTTTAGAAGTTCTT------CGACAATACTTTGCA---
---GGAAGCCTCAAAGATGCAGCCAAG------AGCATTGGTGTTTGTCCAACTACCTTG
AAAAGA---ATA---TGCAGACAACAC---GGGATAACACGA------------------
TGGCCTTCCCGGAAGATCAAGAAAGTGGGGCATTCATTAAAGAAACTCCAACTTGTTATA
GACTCTGTTCAAGGTGTTCAAGGTTCTATTCAA---CTT---GATTCATTC---------
---------------------------------TAT------------------------
---------ACAAGT------TTCCCAGAA------------------TTAAGCTCCCCA
CAT---ATGTCTGGTACT------------------------------------------
---------GGCACTTCCTTC------------------------------------AAG
AATCCAAATGCT---------CAA------------------------ACGGAGAACGGT
GTTTCA---GCACAGGGAACT---------GCTGCA------------------------
---------GCT------CCAAAG------------------------------------
---------------------------------TCA------------------------
CCA------------------CCA---TCA---TCTTCT---------------------
---TGTAGCCACAGC---------------------------TCTGGTTCAAGCACCTGT
------------------------------------------------TGT---------
TCAACTGGAGCTAATCAAAGTACCAATACTGGG---------ACTACCTCAAATACTGTA
---------------------------------------------ACCACTCTGATG---
GCTGAAAATGCT------AGCGCGATCTTGAAGAGAGCTCGT---AGCGAAGTGAGACTT
CATACCATG---AAT---------------------------------------CAGGAT
GAAACAAAG------------TCCCTCTCT---------------------AGAACCCTG
AGCCACAAAACATTC------AGTGAGCATCCT---CTTTTCGAAAATCCACCTCGGTTA
CCGGAG---AATAGTAGCAGGAAGTTGAAA---GCTGGAGGGGCCTCAAAAGTGAAAGCC
ACATTTGGTGAA---GCCAAAGTACGGTTTACTTTGCTTCCTACTTGG---GGCTTCAGA
GAGTTGCAGCATGAGATTGCTAGGCGTTTT---AACATAGATAATATT------GCACCC
TTTGATCTTAAGTACCTGGATGATGACAAGGAATGGGTTCTTCTGACATGTGAAGCGGAT
CTCGAGGAATGTATCGACATTTAT---AGATCATCA---CAGAGCCGCACGATCAAGATA
AGTGTT---------CATGAAGCTTCTCAAGTCAAGCTGGGAGGTTCTTTTGGTAGCATC
---GGTCTT---GGTCCCTCGTTA------
>AtNLP1
ATGGAAGATGATGGTGGTAGTGAT---GGAGGCGAAGGAAATGGTGGGTTTTCACCTAAT
TCTAGC---------TTTGGG------GCATTCGCT------GACACT---GCCATGGAT
TTGGAT---TTCATG---GATGAACTCTTGTTT---------------GAT---------
------------GGATGTTGGCTAGAGACAACA---GATAGTAAG------AGCTTGAAG
CAGACAGAACAATCT------CCTTCAGCTTCTACCGCC---------ATGAATGAC---
------------------AATAGCCCT------TTCCTCTGC---TTTGGTGAGAAT---
---------CCA------TCTCAAGAT---AAT------TTCTCTAATGAAGAAACAGAG
AGA---------------------------ATGTTTCCT---------------------
------------------------------------------------------------
------------------------------------------------------------
------------------------------------------------------------
---CAGGCTGAAAAGTTTCTCCTAGAAGAA---GCT------------------GAGGTG
GGA---------------------AAAAGT------TGG---------TGGATTGCT---
CCAAGTGCAAGT---------------------GAAGGC---------------------
------CCGTCTTCATCT---------------GTGAAG---------------------
------GAGAGGCTACTACAAGCTATTAGTGGTCTT---AACGAGGCGGTGCAAGAT---
AAG---GACTTCTTGGTTCAGATATGGGTGCCAATT------CAGCAGGAAGGG------
AAGAGC---TTTCTTACT---ACTTGGGCTCAG------CCACAT------TTATTCAAC
CAAGAATACTCCAGCCTTGCAGAATACAGACATGTTTCAGAGACTTATAATTTCCCGGCT
GAT---GAGGGT------------ATGAAAGATTTTGTG---GGTCTTCCCGGTCGTGTT
TTCTTGCAGAAGTTTCCTGAG---TGGACTCCTGATGTGCGTTTCTTTAGAAGAGATGAA
TATCCA---CGCATCAAAGAAGCA---CAAAAGTGTGATGTTCGTGGTTCACTTGCCCTT
CCTGTTTTC---GAA---AGAGGTAGTGGGACTTGTTTG------GGTGTTGTTGAGATC
GTCACAACAACTCAGAAG---ATGAATTACCGGCAAGAACTTGAGAAGATGTGTAAAGCT
CTTGAGGCCGTCGATCTA---AGGAGTTCA---AGTAACTTGAACACTCCAAGCTCTGAG
TTT------------------CTGCAGGTCTATAGTGATTTCTACTGTGCTGCATTACCT
GAAATAAAAGATTTCCTGGCCACAATCTGCAGATCATATGATTTTCCTCTAGCTTTGTCA
---TGGGCG---------------CCG---TGTGCTCGG---CAA---------------
---------GGGAAAGTT---------------------GGT------TCCCGACATTCT
GAT---GAGAACTTC---------TCTGAGTGTGTTTCAACA------ATCGATTCTGCT
TGTTCTGTCCCCGACGAACAGAGCAAAAGTTTTTGGGAGGCATGCTCTGAACACCATCTG
CTCCAG------------------GGGGAAGGC---ATTGTTGGGAAAGCA---TTTGAA
GCCACCAAACTCTTTTTTGTGCCC---GAAGTGGCCACATTTAGCAAGACTAAC------
------------TACCCCCTTGCACACCACGCCAAGATATCTGGACTA---------CAT
GCTGCTTTAGCAGTTCCATTA------AAGAGCAAA---TCTGGTTTG---GTTGAGTTT
GTGTTGGAATTTTTCTTT---------CCG---------AAAGCATGC---CTTGACACT
GAAGCGCAACAGGAAATGCTCAAGTCA---CTATGTGTGACACTGCAGCAAGAT---TTC
AGGAGTTCAAATCTT---TTCATCAAAGAC------------CTA---GAGTTA---GAA
------------GTC---------------------GTATTACCTGTAAGAGAGACAATG
CTCTTCTCAGAA------AACCTGCTATGTGGAGCAGAAACCGTAGAGTCGTTGACAGAA
ATTCAAATGCAA---------GAA---TCCTCATGGATCGCCCACATGATAAAGGCA---
---AACGAGAAGGGTAAAGATGTATCACTTTCTTGGGAGTACCAGAAAGAAGATCCTAAA
---GAGCTC---------TCATCTGGCCGGGAGAACAGTCAGCTTGAT------CCAGTC
CCC---AATAATGTTCCTTTA------GAAGCTGAGCAATTACAGCAAGCATCAACT---
CCA------GGACTCAGAGTCGACATCGGTCCAAGCACAGAATCAGCTTCGACTGGT---
GGGGGAAAT---------ATGTTAAGCAGTAGGAGACCAGGGGAGAAAAAAAGA------
GCAAAAACAGAAAAGACCATTGGCTTGGAGGTTCTT------CGACAATACTTTGCT---
---GGAAGCCTCAAGGATGCAGCCAAG------AGCATTGGTGTTTGTCCAACTACCTTG
AAAAGG---ATA---TGCAGGCAACAT---GGAATAATGCGA------------------
TGGCCCTCCCGAAAAATCAAGAAGGTTGGGCATTCGTTGAAGAAACTCCAACTAGTTATG
GACTCTGTCCAAGGTGCGCAGGGCTCTATCCAA---CTC---GATTCATTC---------
---------------------------------TAT------------------------
---------ACAAGC------TTCCCAGAG------------------TTGAACTCCCCA
AAT---ATGTCTAGCAAT------------------------------------------
------------GGCCCTTCC------------------------------------TTG
AAGAGTAATGAA---------CAG---------------------------CCAAGTCAT
TTGAAT---GCTCAAACCGAT---------AATGGT---------------------ATT
ATGGCAGAGGAA------AAC---------------------------------------
------------------------------CCCAGG------------------------
TCA------------------CCA---TCA---TCTTCT---------------------
---TGCAGCAAGAGC---------------------------TCTGGTTCAAGCAACAAT
AAT---------------------------------------------GAG---------
AATACTGGA---------------------------------------------------
---------------------------------------------AACATTCTAGTT---
GCTGAGGATGCT------GATGCGGTGTTAAAGAGAGCTCAT---AGCGAAGCACAACTG
CAT---------AAT---------------------------------GTGAATCAGGAG
GAAACAAAA------------TGTCTTGCA---------------------AGAACCCAG
AGCCATAAAACATTC------AAGGAGCCTCTT---GTTCTTGATAATTCATCTCCATTA
ACAGGT---AGTAGCAACACGAGTTTAAGA---GCTAGAGGTGCCATCAAAGTGAAAGCG
ACATTTGGTGAG---GCCAGAATACGGTTTACCTTACTCCCGAGTTGG---GGCTTCGCA
GAGCTGAAGCAAGAGATTGCTAGGCGTTTC---AACATAGATGACATT------TCCTGG
TTTGACCTTAAGTACCTGGATGATGATAAGGAGTGGGTTCTTCTGACATGTGAAGCGGAT
CTCGTGGAATGCATTGACATATAT---AGATTAACA---CAGACCCACACAATTAAAATA
AGTCTG---------AACGAAGCTTCTCAAGTCAAGCTAAGTGGTTCTTTTGGCAACACT
---GGTCTTTCC------------------
>QlNLP2l
---ATGGAAATCGAAAGGAAGCTC---ATCATGGAATACAGTGGC---TTTACACCAAAT
AATTGTACAGCA---TATGGA------AACTTCTCAGAC---AATAAC---ACCATGGCA
TCAGAT---TTCATG---GGTGAACTTTTATCT---------------GAA---------
------------GGGTGCTGGTTAGAGACCTCA---ACTGGT---------GGTTTC---
AACTTTTTGCCTCCA------GCT------------CCT---------TTA---CCT---
------------ACT---ACTACTCCGTCTCGTGCTCTCAAT---GACCCTTCACATTAC
TATTTG---CCT------------TCTTTTGAC------TCAAACCCTCATCAGCAA---
------------------------------ATCTATCAA---------------------
------------------------------------------------------------
------------------------------------GAAGATCAGACT---GAGGGAGTT
TTTCCT------------------------------------------------------
---GAATCAGAAAGCATTCTAGTAGATGGC---AAT------------------GAACTT
GGC---------------------AGAAGT------TGG---------TGGATTGAT---
CCAAGGGCAAAT---------------------CCTGGT---------------------
------ACTTGTTCCTCG---------------GTGAAA---------------------
------GAGAGATTAGTACTGGCCGTTGAATACTTA---AAAGAATGTACAAAGAAC---
ATG---AATGTGCTTATTCAAATATGGGTGCCAATA------AGGAAAGGAGGG------
AGATAT---TTCCTTAGC---ACGTATGACCAG------CCTTAT------TCCTTTGAT
CCTAATAACAAAAGCCTTGCAGATTACAGAAATGTTTCAAGGGCTTATCAGTTTGCAGTT
GAG---GAAGAT------------AGAGAGGAATCTGTT---GGGATCCCAGGTAGAGTT
TTCTTGGGAAGGTTGCCTGAG---TGGACCCCTGATGTTCGTTTCTTTAAAAGAGATGAG
TACCCA---CGTATTGGTTATGCA---CAGCAATATGATATTCGTGGCTCTCTAGCTCTT
CCTGTTTTT---GAA---AGAGGTAGTGGAACTTGCTTG------GGAGTTGTTGAGATT
GTCACAACCAATCAGAAG---ATCAATTATCGACTTGAACTTGAACATGTTTGCCAAGCT
CTTGAGGCTGTTGATCTC---AGAAGTTCT---CAATACTTCAACCCTCCT---ACTGTG
AAG------------------------GCCTGTGATGAGTTGTACCAAGCAGCACTGAAT
GAGATGGTAGAGGTTTTGACATCTGTTAGCAAGACACATAGATTGCCTTTAGCCCTAACT
---TGGGCC---------------CCT---TGTGTCCAA---CAA---------------
---------GGTAAAGGT---------------------GGA------TGCAGACATGCT
GAT---GAGAATTTT---------GCAGAGTGTGTTTCAACT------GTGGACACTGCT
TGCTATGTTGCTGATCTAGTAGTATTGGGGTTTCTTGAGGCTTGCTCTGAGTACCACTTG
TTTCGA------------------GGCCAAGGA---ACTGTTGGGACTGCC---TTCACT
ACAACAAAACCATGTTTTGCAACT---GATATCACTGCCTTTAGCAAGAAAGAA------
------------TACCCTCTCTCTCATCATGCTAGGATGTTTGGGCTA---------CAT
GCTGCTGTGGCAATTCCCCTT------CGAAGCATCTATACTGGCTCA---GCTGATTTC
GTGTTGGAGTTTTTCTTA---------CCA---------AAGGATTGC---CAAGATCCT
GAAGAACAAAAGCAAGTGCTCAATTCA---TTGTCCATTGTGTTACAACAGGCT---TGT
AGGAGT------CTACATGCTGTGGTTGAT------------AAA---GAACTCGAGGAA
------------GAA---------------------------------GCAATCTTATAC
CCAGTTAAGGAAGTGGTAGTTGCTTCAGATGGGAAACCAACCAGTTCTACTACTACGAAT
TTGAAAGAAGCTTGTTCAAAAGAG---TCATCCTGGGTTGCTCATATGATGGAGGCA---
---CAGCAAAAAGGCAAAGGTGTGTTGGAGCATCAGGAA---------GAAGAACCTAAT
GAAGAATTCAAGGTGACAACC---CATTGGGATAGTACTCAAGTGGGG------TTGCGA
AGT---GGGCAAGCATTTTCA---GACTTTGGGGCTCAACTTCAGCAAAGTTCTGAG---
TCC---AAGGGT---------AGTGCTGAGGGTGGTGGAGATTCTTATTCTTATGGT---
GGCCGACAA---------TCCTCAGGTGGAACAAAAGCTGGGGAGAAGAGGAGG------
ACCAAAACTGAGAAGACTATCAGCTTGCCAGTTCTA------AGGCAATACTTTGCT---
---GGGAGCCTCAAAGATGCTGCTAAA------AGTATTGGAGTGTGCCCCACTACTCTG
AAAAGG---ATA---TGCAGGCAACAT---GGGATTACAAGA------------------
TGGCCTTCTAGAAAGATTAAGAAGGTAGGTCACTCTCTGAGGAAACTCCAGCTTGTGATT
GATTCAGTCCAAGGTGCTGAGGGTTCCATTGAA---ATC---GGATCTTTC---------
---------------------------------TAT------------------------
---------AATAGC------TTCCCAGAA------------------TTGAATTCCCAG
CAG---GCAAAC------------------------------------------------
------------AGTCCTTTC------------------------------------TCA
TCCTTGAACATG---------AGT---------------------GACTCAAAGCACCCA
CACTCT---AAACAAGAGAGT---------AGCTTA---------------------TTT
AGCTTTGGTTCTGGT---CCCTTA------------------------------------
---------------------------------AAA------------------------
TCT------------------CCA---GCT---TCTTCA---------------------
---TGCAGTCAAACT---------------------------TCTAGTCCCAGTATCTAT
------------------------------------------------TGT---------
ACCAATGGAGTAAAGCAACATAGCACAAGCACT---------AATGCTTTAAGTAGTGCA
---------------------------------------------GAAACTTTAATG---
ACTGAAAAC---CTT---GGTGGGATTTTGCATGGGGCTTGC---AGTGATGCAGAACAA
CATGCCTTG---AAT------------------------------------CTTCAACAG
GAACCAAAC------------CTTATTCAT---------------------AGAGTTGAA
AGCCTCAAGTCATTT------GGAGAGCATCCG---GGTCTTGAAACTCTATCTTGCTTA
CCAGAA---AGTAGCAGCCAGAATTCAAGA---GATGGGGGTGCTTTTAGAGTTAAAGCT
ACCTTTGGTGAT---GAAAAAACCAGGTTCAGCCTGCATCCCAATTGG---AGTTTTGGA
GCTCTAAAGCTAGAGATTGCAAGGAGATTC---AATTTAGATGATGTT------AGTAGA
GTTGATATCAAGTACTTGGATGATGATAGAGAGTGGGTGATTTTGACATGTGATGCTGAT
CTTCAAGAGTGCATGGACCTATTT---AGAGCATCC---CAAAGTCACACAATCAGACTC
TCACTTCAG------CATGCTTGTAAT---CAAAGTCTTGGAAGTCCCTTTGGTTGCAGT
---GGCCCGTCT------------------
>PaNLP2
---------------------------ATGGAATATGGTGCCTTAGTACACAATAATTCT
GCATTTGATGCC---TTATCA------GACAGTACT------GCCTCA---GTTTCAGAA
GGGGAT---TTCATT---GACGAGGTCCTTGCG---------------CAT---------
------------GGTTGCTGGCTGGAAACCACC---GGAGGA---------TCATACAAC
CTCACTCAGCCTTGT------GCT------------------------ACGAATCCC---
CCTTCT------CTC---AGTGACCCT------------AAT---TTG------------
---------CAC------TACTGGACATCCTCA------GATCCAAATCACCAA------
------------------------------ATCTAT------------------------
------------------------------------------------------------
------------------------------------CAGCAAGAATCA---GAGTTAAGT
TTT------------------------------------------------------CCA
TTCCAATCCGAAAGTTTCGTGGTTGCGAGC---TCT------------------GAAGTG
GGC---------------------AAGAGG------TGG---------TGGATTGGA---
CCAAAGGCAAAT---------------------CCCGGT---------------------
------CCATCTTCCTCA---------------GTCAAA---------------------
------GAAAGATTAGTTCTTGCCGTGGGATACTTG---AGAGACTACACCAAGAAT---
GCC---AATGTGTTTCTTCAGATATGGGTGCCCACC------AGGAGAGAGGGA------
ACATAC---GTTCTAACCGGCGCTCACGATCACGCTCCCCCTTACCCATCCGTCGATGAT
CCGAGCCGTAAGACTCTTGAATATTACCGAAATGTTTCCAAAGGTTATCAGCTGGCTGCC
GAG---GAGGAA------------TCAGAGGAGTGC------------------CGAGTA
ATCCTAGGAAAATTGCCTGATCAGTGGACCCCCACTGTTCGCTTTTTCAAAAGCCACGAG
TATGTTACATATGTAAATTATGCACAGCAGCACTACGATTTGCGCGGATCATTGGCCCTT
CCCGTGTTT---GAG---AGAGGCAACGGGACATGTCTC------GGCGTTGTTGAGATT
GTAATGACCAATCACAAC---ATCAACCATCACCCGCAAATCGACAATGCCTGCCATTCT
CTCCAGACTGTTGATTTTAACAAGAGTACTTGCCAGAACCTCATTTCTCCG---TCTGTG
AAG------------------------GTATTTGACGAGTTGTACCTAGCTGCACTAAAT
GAGATAGTAGAGGTGTTGACGTCTGTGTGCAAGACACATAATTTGCCTTTAGCCCTGACT
---TGGGCT---------------CCC---TGCGGGCAG---CAA---------------
---------GGTAAGGGC---------------------GGA------TGT------CCG
AAC---GATAATTTC---------GTCGGTTGTTTGTCCACC------GTGGATTCTGCT
TGTTACGTGACGGATTTAGATTTACTTGGGTTCCAAGAAGCCTGCTCTGAGTACCACCTT
CTTAGA------------------GGGCAAGGC---ATCGTTGGCACAGCC---TTCACC
ACCACCAAGCCATGCTTTGCAACC---GACATAACTGCCTTCAGCAAAACTGAG------
------------TATCCTCTGTCTCACCATGCCACCATGTTTGGGTTG---------CAT
GCCGCCGTCGCTATTCCACTC------CGTAGTGTCTACACCGGATCC---GCTGATTTT
GTGTTGGAATTTTTCTTA---------CCG---------AAGAATTGC---CATGACGGC
GAAGAACAAAAGCAGATGCTGAATTTA---TTATGTGTCGTGGTACAACAAGCT---TGC
CGGAGT------TTACATGTTGCCATGGAC------------AAA---CAGATGGAGGAA
------------GAA---------TTCACGTTTACCGTTGGAGATATGCTGGCTGCGGCT
TCCAAAGGCGGA------GCCCACAAAGAAGAAACTCTTGAGTTTGGGTCTTGTAATTTA
GAGGAGGCATCTTCAAAA---GAA---TCGTCGTGGATTGCACATATGATGGAGGCTCAA
ACCCAACACAAGGGCAAAGGCGTGTCAGTGTCGTTGGAA---TACCTGGAAGAACCAAAA
CAAGAGTTCAAAGTGACA---ACCAACTGGGAAGGTGCCCACGTGGGA------TTCTGC
AAT---GGGCAGACATTTTCA---GATTATGGACAAATTCACCCGAGCTCAGCGGCA---
TCC------AGA------GCGAGTGTAGAGGGTGGAGGAGAATCTCATGCTTTTGGT---
GGACGCCGC---------TCGTCTGGTGGCAGAAAATCAGGCGAGAAGAGACGA------
ACCAAGGCCGAGAAGACTATCAGCTTGCCAGTTCTT------CGACAATACTTTGCA---
---GGAAGCCTTAAAGATGCCGCCAAG------AGCATCGGCGTGTGTCCCACGACTCTT
AAAAGG---ATA---TGCAGACAACAT---GGAATTACCAGA------------------
TGGCCTTCAAGGAAAATAAAGAAGGTAGGACACTCGTTAAGGAAACTTCAGCTTGTAATC
GATTCAGTACAAGGTGCTGAGGGCGCCATTCAG---ATC---GGTTCCTTC---------
---------------------------------TAT------------------------
---------TCCAGT------TTTCCAGAG------------------TTGAGCTCCACA
AAT---TTGTCTGGCAGC------------------------------------------
------------GGTCCTTCT------------------------------------CAA
TCGTCAAGCATC---------AGC---------------------GACCATTCCAAGAAA
GCGCAT---GCTCGTCCCGAG---------CACGGC---------------------TTA
TATGGCCACGGC------GGCCCA------------------------------------
---------------------------ACATTAAAA------------------------
TCT------------------CCG---CCC---TCTTGT---------------------
---TGCAGCCAGACT---------------------------TCCACCATC---------
------------------------------------------------ATT---------
AACCGGTCC---------------------------------------------AGTGCA
---------------------------------------------GATTTTATAATG---
GCAGAAAACCCA------GAAGCATTGCTCAAGAGAGCTCAT---ACTCACGTTGAAGCA
GAATTGCGT---GAG------------------------------------------GAT
ACAAAACAT------------------------------------------TTCGCAAGC
CAGCAGAAACCACTC------GGGGAGCATCCC---AGTGTTGAGATTTTACCTCCATTG
CCTGAAAATAGTGGATGGAACGCACGA------GATGGTGATGCTTTTAGGGTGAAAGCT
ACTTTTGGGGAC---GAAAAAATTCGCTTTAGCTTGCAACCAAATTGG---GGGTTTAGA
GAACTGCAACTGGAGATCGCAAGACGGTTC---AATCTAGATGATGTG------AGCAAC
ATTGGTCTCAAGTATTTAGATGAGGAGGGTGAGTGGGTTCTTTTAACGTGCGATGCTGAT
CTTGAGGAGTCTAAAGACACATAT---CGATCATCT---AAGAACCGTACAATGAGGTTC
GCCCTGTTT------CAAGCTTCACCC---CTAAATCTAGCCAACACTTTCGGCAGCAAT
---AGCTCATCC------------------
>MtNLP5
---------------------------ATGGAATATGGTGGTGGG------TTAGTGGCT
GACGGTGGTGTG---TTTGGA------CCGATGGTGGGAGGAGGAGGA---GGAGATCAA
GCAGAT---ATAATT---GAGGAGCTGTTGGGA---------------GAA---------
------------GGTTGCTGGATTGAAGCAAGT---GAGAAT---------AGTTTGATG
GCCATGCAGCAAACT------ACGCCACAATCACAATAC---------ATGTCCAAC---
---AAT------AAT---AATATTCCT---------ATGGGA---ATGGGA---------
---------GAG------GGAGATCACTTCAAT------CATCATCATCAT---------
------------------------------CATCATCCTCATCCT---------------
------------------------------------------------------------
------------------------------------CATCATCAAATG---GAATGCACT
GCT------------------------------------------------------CCA
GCAGCAAATCATGATGATCAGCAGGAAAGT---GGTTTT---------------GTTGTT
GGG---------------------AAGAGA------TGG---------TGGATTGGG---
CCTAGGGCAAAT---------------------CCAGGT---------------------
------CCAACAACATCT---------------GTCAAA---------------------
------GAAAGATTAGTGGTTGCTGTTGGTTACTTA---AAAGAGTACACAAAGAACTCA
TCCAACAACGTCCTTATTCAGATATGGGTACCTATG------AGGAGG------------
AGATCA---GCCCTAATT---CACACTCAAAAC------CACTAC------CTT------
------------------------------------------------------------
CAG---CAGGAG------------TCATCA------------TCTGCACCT------GTT
TCTGTGAAT------CCAAAC---ATGAACGTTCATGTTCGTTTCTTTAGAAGCCATGAC
TATCCG---CGTCATCAGCAGCAA---CAGCAATATGGA------TCTCTTCTAGCACTT
CCAGTTTTT---GAG---AGAGGAAGTGGGACATGCCTT------GGTGTTATTGAGTTT
GTTATCTCCAATCAAACCCTCATCAATTACCGTCCACAACTTGATCATCTCTCTAATGCT
CTTGAGGCTGTTGATTTT---AGAAGTAGT---CACAACATGAATATCCCACAAGCAGTA
AAG------------------------GTATTTGAAGAGCTATATGAAGCAGCGGTGAAC
GAGATAATGGAAGTGTTGGCGTCAGTGTGCAAGACGCACAATTTACCATTAGCACTAACA
---TGGGCT---------------CCT---TGCCTACAA---CAA---------------
---CAACAAGGAGGAGGAAAGGGAAGTAGTGGTGCATCAGGT------TGTGGTGTTTCA
ACT---ATGAGTTGC---------------TGCATATCAACG------GTTGATTCAGCT
TGTTATGTTGGTGACATGGATGTATTGGGATTCCAAGAAGCGTGCAGTGAGTATCACCTT
TTTAAT------------------GGACAAGGA---ATAGTAGGAACAGCC---TTCACA
ACAACCAAACCTTGTTTTGCTATT---GATATTACTGCCTTCAGCAAATCTGAA------
------------TATCCACTTGCTCACCATGCCAACATGTTTGGCTTA---------CAC
GCTGCTGTTGCCATTCCATTG------AGGAGTGTCTACACTGGTTCTGCTGCTGATTTT
GTTTTGGAATTTTTCCTT---------CCT---------AAAGATTGT---CGTGACACC
GAACAGCAGAAACAAATGCTAAACTCA---TTGTCCCTTGTTGTTCAACAAGCT---TGT
AGGAGCTTGCATTTGCATGTCGTCATGGACGATAATAATAATAAT---AATATGAATGAT
AATAATTCTTCAGCTGACCATGATCATGATCAATTCACCTTCCCAACAACAAATAGTTAC
ATGCCTTCTTCT---GCTTCTGAACCACTATCACAAGTTGATGCAGTTTCAGGTTGTTCA
ACCAAAGACACTTCATCA---TCA---TGTTCTTGGATTGCACATATGATGGAGGCT---
---CAGAACAAGGGGAAAGGCGTCTCCGTGTCATTGGAA---TACCTTCAAGAGCCTAAA
GAGGAATTCAAAGTCACAACCTGCAACTGGGACAGGGAGAGGGAGGACAATGTCTTTTCA
GAATTCGGCCAAGTACTGCAG---------CAGCAGCAGCATGATCAGAGCAGTAAT---
TCA------AGGGCAAGTGTTGTAAGTGTAGAAGCTGGTGAAGAATCTCCTGGTGCCTGT
GGTCGCCGGTCGTCTTCTTCTTCGAGTGGGAGAAAGTCCGGGGACAAGCGAAGA------
ACCAAGGCGGAGAAGACTATAAGCTTGCCGGTTCTG------AGACAATACTTTGCC---
---GGAAGCCTAAAGGACGCCGCAAAG------AGCATCGGTGTGTGTCCTACAACTCTG
AAAAGG---ATA---TGCAGACAGCAT---GGGATTACAAGA------------------
TGGCCTTCAAGAAAAATAAAGAAGGTGGGCCACTCTTTAAAGAAGCTACAACTTGTGATT
GATTCTGTTCAAGGTGCAGAGGGTGCCATACAG---ATT---GGCTCTTTC---------
---------------------------------TAT------------------------
---------GCCAGC------TTCCCAGAG------------------TTGAGCAATGCA
ACT---GCTAATGGTGGT------------------------------------------
------------------------------------------------------------
------GATGGT---------AAT---------------------GATAACAGCAACAAT
AGCTTC---TATAATAATAAC---------CATGGA------------------------
---------GAT------GGAATA------------------------------------
---------------------GTTACTAGTTTGAAA------------------------
TCC------------------CCA---CCC---TCTGCT---------------------
---TGCAGTCAGACC---------------------------CATGCAGGAAACAAATTA
CCTATGACT---------------------------------------ACT---------
ACTACTGCCATTAACCATCAT---------------------CATGTTGTGATGACAGAA
------------------------------AACCCTACAGGA---GCTCCTTTAGGA---
GTTGATCATGCCTTC------------ATGCATGCATCTAAT---ATTAATATCCAG---
GACTACCAT---CAG------------------------------CTGCAGGAGGATCTT
GATACTAAG------CAATTACTGCTACAT---------------------TTCAACAAC
AATAATCAAATCCTA------CCTCCAAGACCA---ACTGTG---GCCTGGAACAACAAC
AAT------TCTTCATCATCAACACTCCTA---GAAAGGGGTGCTTTCAGAGTGAAGGCA
ACTTTCGCGGAT---GAAAAAATCAGGTTTAGCTTGCAAGCAATGTGG---GGATTTAGA
GATTTGCAGCTTGAGATTGCAAGGCGATTT---AACCTAACAGATATG------AACAAC
TTGGTTCTAAAATATTTGGATGATGAAGGAGAATGGGTTGTGTTATCATGTGATGCTGAT
CTTGAAGAATGTAAAGACTTGCAC---ACATCATCT---CACACACGTACCATTAGACTC
TCTCTTTTT------CAAGCTTCCCCT---CTCAATCTTCCAAACACTTTCCGCAACAGC
---AGCAGCAGCAGTCCATCCTCC------
>SlNLP4
---------------------------ATGGATGAACGCGTTATT---------CCTTCG
AAT---CCTTTG---TTGACA------ACCCCATCT------GATTAT---CTCATGGAT
TTGGAT---TACATG---GATGGACTATTTTTA---------------GAG---------
------------GGATGTTGGTTGGAGACCACT---GATGGTAAT------GAATTCTTG
CAACATAGTCCAGGC------ATC---TTCAATGCGCCA---------TTCGACTCT---
---TCT------TTT---ATGTGGCCT---ACAACTATAGAT---GCCAACAATGTAGAA
TTTAAT---GGA------ATCTCATCGAAGGAT------GCCCAACAAGAAAAGCAAAGG
CCA---------------------------TCTTTAACTGAAAATTTGTCGATAAACCAT
------------------------------------------------------------
------------------------------------TGCCAAGAGCTA---AATTATGCT
AAAGTTCAGTCTTTTGGTGAGAATATGAACAATGCCATGTGCACT------------TCA
AGTCTATCTGAAAATCATTTAGTTGAAGCT---CAT------------------GAGTTG
AAC---------------------AAAAGG------TGG---------TGGATTGGA---
CCCAAA---------------------------GCTTCA---------------------
------------TCGTCT---------------GTAATG---------------------
------GACCGATTGATTTGGGCACTTGGGTACATA---AGAGATTGCTCTAGGGAT---
AAG---GATATCCTGCTTCAACTGTGGGTACCGATA------AACAGGGATGGC------
AGGCGT---GTGCTCAGC---ACAACTAATCAA------CCTTTC------TTACTAGAC
CTCAATTGCCCTCAGCTTGCTAATTATCGTGAAGTCTCTGTAAACTATCAATTTCCTGCA
AAT---GAGGAT------------TCCAAGGAGATTGTT---GGATTGCCAGGGCGAGTT
TTTGCTGATAAAGTTCCTGAG---TGGACGCCGGATGTTAGATTCTTCCGAAGTGAAGAG
TACCCG---CGTGTTGAACATGCA---CAGCAGTATGATGTACGTGGCACTCTTGCTGTT
CCTGTATTT---GAA---CAAGGTAGTCGTAACTGCTTG------GGTGTTATTGAAGTT
GTAATGACCACACAGAAG---ATCAAGTATCGCTCAGAGCTTGAAAGTGTGTGCAAAGCT
CTTGAGGCTGTTGATCTC---TCGACTTCT---GAAGTTTCAACCACTCAA---GATGCC
AAG------------------------GTATGTGATTTGAGCTACCAAGCCGCATTACCT
GAAGTTCTAGAGGTTCTGAAGTCTGCATGTGAGACACATGGATTGCCGTTAGCTCAGACA
---TGGGTT---------------CCG---TGCATTCAA---CAA---------------
---------GGCAAAGGG---------------------GGT------TGCCGCCATTCT
CAG---GAAAACCTT---------ATTCATTGTGTTTCCACG------GAGGATTCTGCT
TGCTATGTAGCTGACCCCCGCGTTCAGGGATTTCATGATGCTTGCTCTGAGCACCATTTG
CTGAAA------------------GGGCAGGGT---GTTGTTGGGAGAGCA---TTCAAT
ACTAATCAACCATGCTTTTCAGCT---GATCTAACCTCTTATAGCAAGTCAGAG------
------------TATCCACTTTCTCATTATGCAAAAATGTTTGGACTG---------CAA
GCTGCAGTAGCTATACGTCTA------CGTAGTATCTCAACTGGTTCA---TCTGATTTT
GTTTTGGAGTTCTTTCTA---------CCC---------TCAGACTGC---AGAAATCCT
GAAGACCATAGAAAAATGCTTACTTCA---TTATCCATCATCATACAAAATGTT---TGC
CGGACA------TTGAGGGTTGTGACAGAT------------AAA---GAGTTGCAGGAA
------------GAA---------------------------------------ACTATA
TCTGTGGGAGAAATGGCAAACCACACAGTTGAACAACATAAGGAGCACACTGAA---ACC
TCTCAAGAA------------AGG---ACATCGTGGACCTCT------TGTGACGCA---
---GAGTTCCAGGAGAGTTCTGTTATGTCTACATTCCAG---------------------
GATGAA------------------------------AAACCAGATGAA------ATGCTA
AGG---AAAGATTCGGTGGAG------------------------------TTTAGG---
CAC------CGT------------------AAGAATTCTGCTTATGAGGAGGGTGTC---
---TCTCGT---------AATCTGGGT------AAAACGGGAGACAGGAGACGT------
GCGAAGGCTGAGAAGACTATTACCTTGCAAGTTCTT------CAGCAGTATTTTGCT---
---GGTAGCCTAAAAGATGCTGCAAAG------AGCATTGGTGTTTGTCCTACCACTCTG
AAGAGG---ATA---TGCAGGCAGCAC---GGAATTAAACGC------------------
TGGCCTTCTCGAAAGATCAAGAAGGTTGGTCACTCCTTACAAAAAATCCAACGTGTTATT
GATTCAGTTCAGGGTGCCTCTGGCACTTTACAA---ATT---GAATCCTTC---------
---------------------------------TAT------------------------
---------TCAAAC------TTCCCAGAG------------------TTGGCGTCTCCG
AAT---GCATCAAGAATG------------------------------------------
------------AGCCCTTTT------------------------------------GCA
GACTCAAAGTCA---------AAT---------------------GAACATCCAACAGCC
TTGAAC---ACACAACAAGAG---------AGATGC---------------------ATT
ACGAGCCCCAAT------CCT---------------------------------------
------------------------GATGCATCTAAG------------------------
TCA------------------CCC---TCT---TCTTCC---------------------
---AGCAGTCGAAGT---------------------------TCAAGTTCAAGTCAATGT
------------------------------------------------TGT---------
TCATCCGGGACAAAACCTCAATCGCCTCAATCTCACCCTTTGAGTATTGTTGGCGATGAA
---------------------------------------------GATCTAATCGTA---
CAGGAAGAGTCTGTA---GATAATGCAGTGAAAAGGGTTAAA---AGTGAACCAGAGCTT
CATTTATCA---AGT------------------------------------------GAA
GCACTGAAG------------ACTATACCA---------------------AGATCTCAA
AGCCATTTATGTGTT------GCTGAGAATCCT---ATATCAGAAAACCTTGTATTG---
---------AAGAGGAGTCCATCAACATCT---CAAGAAGAAGCTCCACGAGTAAAAGTA
ACACATGGAGAA---GAAAAGATTAGGTTCCGAATGCAAAACAGTTGG---AGATACAAT
GATCTTCTAAGAGAAATTACAAGGCGGTTT---GGCATAGATGATCCT------AGTGGA
CTTCAACTCAAGTACTTGGACGATGACTCCGAGTGGGTTCTATTAACATGCGATGCAGAC
TTGGAAGAATGCATCGATGTTTGT---ATGTCTTCC---CAAATCCAAATGATCAAGCTC
ATCTTAGTT------CAAGATTCACAG---CATCATTTTGGAAGCTCTTTCGGTAGCAGC
---AGTCCTATATTAGTACAG---------
>McNLP5
---------------------------ATGGATGATAGTATGTTA------------TCT
CCAGCTACAATG---TTGGAA------GCTCCAGCT------GATACT---GCCATGGAT
TTGGAC---TATATG---GATGGGCTGCTTTTG---------------GAT---------
------------GGTTGCTGGTTAGAGACAGCA---GATGGTACG------GAGTTTCTT
CATCATAGTCCCTCA------AGT---TTTGGTGTCAAC---------TTAGACCCT---
---TTA------ATT---GGATGGCCT------GCTATAGAG---ATAAATGGGGAT---
TTC------AAC------ATGGGCCAGATTACG------CGGAGTAATCAAGAAGAACCA
AGG---------------------------AAGATCTCGACCGATGAGACGTTTTTGGGT
------------------------------------------------------------
------------------------------------CGGGAAAATATT---GATGGAGGG
CAGGAGGGATGCTCT------------------------------------------GGT
CGATCAGAAAACAATGCTTTAGAAGGTTCT------------------------GAATCG
TGC---------------------AGAAGA------CTG---------TGGATAGGA---
CCTGGGGAGCAT---------------------CTTGGT---------------------
------TCTGGATCTTCT---------------GTGATG---------------------
------GAGAGACTAATCAGGGCGGTCGGGTATATC---AAAGATTTCGTAAGAGAC---
AAA---GATGTTCTTGTACAAGTATGGGTGCCTATA------AATAGAGGGGGA------
AGAAGT---TTTCTCATC---ACAAATGACCTC------CCATTC------ACTCAGAAT
TCCAGCTGCACAAGACTTGCAAAATACCGGGACATCTCTGTGAAATATGAATTCACAGCT
GAT---GAGGAT------------TCTAAAAAAGCTTTG---GGATTGCCTGGTCGGGTG
TTCTCAAGAAAGGTTCCCGAG---TGGACTCCGGACGTTCAATTCTTCAGAAGCGACGAA
TATCCG---AGAGTCAATCATGCT---TATGAGCATGATGTACGTGGAACTATAGCACTT
CCTATTTTT---GAA---CAAGGCGGCAGGAATTGTTTA------GGGGTCATTGAAGTT
GTCATGGTTACCCGTCAG---ATAAAATATGGTTCAGAACTCGAAAATGTTTGCAAAGCC
CTTGAGGCAGTAAAACTT---AGGAGCTCT---GATGTTATTGGGCACCCC---AACAAA
CAG------------------------GTATTTAACAGGTCCAATGAAGCTGTACTATTA
CAGATTGAAGACACTTTGAAATCTGCTTGTGAAACGCATGGATTGCCTTTGGCACAAACT
---TGGGCA---------------CCA---TGTATCCAA---CAA---------------
---------GCTATGGAG---------------------GGT------TGCAGGCATTCT
GAT---GAGAACTAC---------ATTTGTTGTGTTTCTACG------GTAGACCGGGCT
TGCTATGTGGCCGATCCATGTATTCGGGAATTCCACGAGGCATGCTCTGAGCATCATTTG
CTAAGA------------------GGCGAAGGC---ATTGTTGGGATGGCA---TTTAAA
TCTAACGAGCCGTGTTTCTCAAGT---GATATTACATCCTTTTGTAACACAGAA------
------------TATCCTCTCTCTCACCATGCCAAGTTGTTTGGATTA---------CAT
GCTGCAGTCGCAATACGCCTC------CGTAGTATGCATATTAGTAAA---GCCGACTTT
GTTCTAGAGTTCTTCCTG---------CCT---------GTAAATTGT---AGAGATCCT
GAAAAGCAGAGAATGTTGCTTACTTCA---TTGTCCACAATTATACAAAGATCT---TGC
CAGAGC------TTGCGGCTTGTTACAGAT------------GAG---GAGTGTAGGGAG
------------GAAAAAATGCAACAATCTTGCAGAAGTTTACATCTTGTTACCGATGTT
AAGCTTGGGGAGGAAAGCAATTCGCCATTCAGAGATGCAGGTGTCAGTGCA------AAT
GGGCGATTGGGCATGCAG---GAAATGTCCAAGGTACAACATCATCAGTTAGAAATG---
---AGTCATCCAACAAATTCATTGATAACTTCTTCTGTT---------CAAAACATCCAA
CAATGTGGTGGTTCTGTCTCATTATTCCATGAGGGTAAAACCACGGAA------GGCTTA
AGT---TCCTCCGGTTATCAG---------------CATCACGAATTAAGCTACGACCTG
AAT------GGAGTTGTTGAGGACAGTGAAGAGTGCACAACCATGACTAATGGTAGC---
TTTTCTGAT------ATGGTTATCGGA------AGAACAGGCGAGAGAAGGCGA------
ACCAAGGTGGACAAAACTATCACCTTACAAGTTCTT------CGACAATATTTCGCG---
---GGAAGCTTAAAAGATGCTGCAAAG------AGCATTGGAGTTTGTCCAACAACTTTG
AAGAGG---ATA---TGTCGACAACAT---GGAATTAAACGT------------------
TGGCCTTCTCGAAAGATAAAAAAGGTCGGTCACTCGTTGCAGAAACTCCAACTCGTTATT
GACTCGGTGGAAGGTGCGTCGGGTGCTTTTCAA---ATT---GGCTCCTTG---------
---------------------------------TAT------------------------
---------ACCAAC------TTCCAGGAG------------------TTGGCCTCTCCA
AAT---CTATCAGGTTCA------------------------------------------
------------GGCACACTT------------------------------------CTA
AGTGCAAAGATG---------GGA---------------------GACTGCGTGAAAACA
TCAAGC---AATCAGAATGAA---------GTTGGG---------------------ATG
AACAACCTTCAA------GCTGCA------------------------------------
---------------------------GCATCAAAA------------------------
TCT------------------CCA---TCC---TCTTCG---------------------
---TGCAGCCAGAGC---------------------------TCGAGTTCGAGCCAGTGC
TTT---------------------------------------------TCT---------
AGTCGGAGCCTTCAAAATCCT---------CCCCATTGGAACGATGTTGGT---AGTGAA
---------------------------------------------GATCAAATGGGT---
GGAGAGAATCCTTGT---GATGGAGAGCTAAAGAGGGTCAAA---AGTGAAGTAGAGCTA
CATGTCTCA---ACT------------------------------ATGGAAGGACCCAAC
GTTCCAAGA------------------------------------------AGATCCCAA
AGCTGCAAATCTCTC------TGCAAACATCCT---GCCACTGAATGTCTAATACACTCA
GCAAAA---GAAGGCGAACGAAAAGCTGAA---GCAAACGAAGTTCAGAGAGTAAAAGTC
AGCTACGGGGAA---GAGAAATACCGGTTTCGAGTGCATAACGGTTGG---GGATACGAA
GAGTTACTTAATGAAATCGCAAGACGGTTT---AGCATCAGTGACATG------AGTATA
TTTGATCTCAAGTACTTAGATGATGAATCTGAATGGGTGTTATTAACAAGTGATACAGAT
CTGCAGGAGTGTTTTCATGTTTAC---AAATCGTCT---CGGATGCAAACAATAAAACTT
TCGCTT---------CAGGTGTCTCGT---TGCCATAAGAAAAACTATGTCGCCAGCAGT
---GGCTTCTCA------------------
>MtNLP4
---------------------------ATGGGAGATGGTGCTGCAGTGACATCATCTGCA
ACCAATACCATG---ATGGAA------GCTCCACCACAAGATGAAAAT---TTAATGGAT
TTTGAT---TACATG---AGTGAACTTTTGTTG---------------GAT---------
------------GGTTGTTGGTTGGAAGCTTCTGCTGATGGATCT------GAGTTCTTG
CTGCAAAGTTCTCCT------TTT---TCCAATCCAATC---------TTTGACCCT---
---TCA------TTC---TCTTGGCCT------GTCTTGGAG---AACAACGAGCAA---
---------CCC------GGCAATGATGTTCGG------CATGAGTCTCAA---------
------------------------------GATGTTCCTCTTGGTACTGAGCAG------
------------------------------------------------------------
------------------------------------GAAAGCCGGATT---ATAGTTAAT
AATGCTGGTAGTAGC------------------------------------------GAC
CTGCAGCAGTGTGAGTTTAAGACTCATTTG---GGT------------------GAAGGG
GTT---------------------AGTAGG------TTG---------TGGATTCCA---
CCGACGCCTAAT---------------------CCAGGA---------------------
------CCTGGTGGATCT------TCC------ATAACA---------------------
------GAAAAGCTGATAAGGGCCCTCAAGTGGATC---AAAGATTTCAATAGGAAC---
AAA---GATATGCTTATACAAATATGGGTGCCGGTT------AATAGAGGGGATGAT---
AGGCCA---ATTCTGAGA---GCTAATGATCTT------CCTTTT------TCACTTGAA
TCAAGGTCTTTAAACCTTGCAAAGTACCGAGAAATCTCTGTGAGATATCAGTTTTCTGCA
GAGGTGGAGGAC------------TCAAAGGAGTTGGTGGCGGGTTTGCCTGGTCGAGTT
TATAGGGATAAGATTCCTGAG---TGGACACCTGATGTTCGATTCTTCAGGAGTGATGAG
TATCCA---CGAGTTGACCATGCT---CAAGAGTGTGATGTACACGGAACATTAGCGGTT
CCAGTGTTT---GAA---CAAGGGAGCAGGACATGTTTG------GGAGTTATTGAAGTG
GTGATGACGACACAACAG---AGCAACTATGGCCGTGAACTTGAGACTGTTTGCAAAGCG
CTAGAGGTTGTTGATCTC---AGCAGCTCT---GGACATTCAAGT---CCTCAGAATGTG
AAG------------------------GCATGTGTCAAGTCCTATGAAACCGCACTACCC
GAGATTCAAGAGGTTTTGAGATCTGCATGTGAAATGCACAAATTACCTTTAGCTCAGACG
---TGGGTC---------------TCT---TGCATCCAA---CAG---------------
---------GGAAAAGAT---------------------GGC------TGCCGGCACTCT
GAT---GATAATTAC---------ACACACTGTATATCTCCG------GTGGAGTATGCT
TGCTATGTTGGTGATTCCTCGGTCAGGTTTTTCCATGAGGCTTGCATGGAGCATCACTTA
TTAATA------------------GGTCAAGGT---GTTGCCGGGGGTGCT---TTTATG
ACAAATCAACCGTGCTTCTCAACC---GACATAACTTCTTTAAGCAAGACAGAC------
------------TATCCACTGTCTCATCATGCCAGGTTGTTTGGATTG---------CGT
GCTGCAGTTGCCATTCGACTC------CGAAGCATCTATAGTATCTCA---GACGACTAT
GTTCTTGAGTTCTTCTTG---------CCT---------GTAGATTGC---AATGACGGT
GAAGAACAGAAAAAGATGCTCACATCA---TTGTCCATGATTATTCAAAGGGTT---TGC
CGCAGC------TTGCGAGTTATAACAGAT------------AAG---GAATTGGAGAAA
------------AAT---------------------------------------AACTTA
TCATCTAATGAA------GTGATGGCCGTTGCTGATATTGGATTTGCTACCGAT---GCA
GTTCAGTCGGGACTC------CAA---CACAAGAGGATGGCTGTCTCATTGGACGGC---
---GAAGAAAAGTTTAATGAAACAATGTCTAGCAAGTTC---------------------
------------------------------------TCGGAACAAAGG---------CGG
CAA---CAAGAAAGTCTTACT------------TTAAGAGGAGAT------GCTGAC---
TGT------GGT---------------AGGGAGTGTTCTCCTTCTGTCGAGGGTAAC---
TTCTTGTCA---------AGTTTGGGAGTAAATAGAACAGGAGAGAAAAGACGG------
GCCAAGGCAGAGAAAACCATCACTCTTCAAGTCCTT------AGACAATATTTCGCT---
---GGAAGTCTAAAAGATGCTGCAAAG------AATATTGGCGTCTGTACTACAACTCTG
AAAAGG---ATA---TGCAGGCAACAT---GGTATAAAGCGT------------------
TGGCCTTCTCGGAAGATAAAAAAGGTTGGTCATTCCTTGCAGAAACTTCAACTCGTCATT
GACTCGGTTCAAGGTGCCTCTGGGTCATTTCAA---ATT---GATTCCTTC---------
---------------------------------TAT------------------------
---------TCAAAA------TTCTCGGAT------------------CTATCGTCTCCA
AAT---TTATCAGGAAGC------------------------------------------
------------ACCCTAATC------------------------------------TCA
ACTCTGAATCAA---------GTT---------------------GATAATCCAGTCTCA
TTAAGC---ATACAGCCAGAT---------CCCGAC------------------------
---TCGTTGAGT------CCAGAA------------------------------------
------------------------GGTGCATCGAAA------------------------
TCA------------------CCT---TCC---TCTTCA---------------------
---TGTAGTCAGAGT---------------------------TCCTATTCAAGCCATTCC
------------------------------------------------TGT---------
TCCAGC---TTGTCAGAGCAACAACACCACACA------AACAATGTTGCTGCTGGCAAC
------------------------------------------AAAGATTCATTGGTT---
GGTGAAGACTCTGTC---GATGTTGTGTTGAAGAGAATCAGA---AGTGAAGCAGAACTT
AAA---------AGC------------------------------CTGATTCCAGATAAT
AAATCAAAA------------CTCATGCCA---------------------AGATCACAA
AGCCAGGAAACACTT------GGTGAACACCCG---AAAACCGAGTATCGCAAGTCCTTA
TTAAAA---ACCACTCGCAAAGCGTCTCAA---AAGGAGGATGCTCATAGAGTAAAAGTT
ACATTTGGAGAT---GAGAAAACCCGGTTTAGGTTGCCAAAGATCTGG---TGTTATGAA
GATCTTGTGCAGGAAATTGCTAGGAGATTT---AATGTAAGTGAAATG------AGCAAA
TTTGATATCAAATATTTGGACGATGATTATGAATGGGTATTACTAACTTGTGATGCAGAT
TTAGAGGAGTGCATCGATGTTTCT---CAATCTTCT---GAGACTAGTACCATCAAACTT
TGTCTG---------CAACCCTCCAGT---AATTTTATCAGGAGTTCTTTAGAATTTAGA
------------------------------
>PaNLP5
------------------ATGATT---ATGGGAGACAATGTTGTG------------TCA
CCCGGTGCCTTG---CTG------------------------GATCCG---TCCATAGAT
TTTGAT---TACATG---GACGAACTTTTCTCG---------------GAT---------
------------GGATGCTGGTTGGAAACCGCTGCGGATGGATCT------GATTTTTTG
CTGCGAAGCCCTTCT------GCG---TCCAATCCCCTC---------TTTGACCCA---
---TCA------TTT---TCATGGCCT------------GCT---TTGGACACTAATGGG
CATGTG---AGT------CTAGAACAAAGGCAG------AGTCCATTTATTGACGACCAC
CAG---------------------------GAAACACGAAATAATACTCGA---------
------------------------------------------------------------
------------------------------------TCGGTTGGCAAG---GGCAAGAAC
ATGATAGATGTTGCTGATGCC------------------------------------TGT
AATCCGTCTGAAACTCGTTCAGTTGAAAGC---TCA------------------GAAGTT
GTT---------------------AAGAAG------TTG---------TGGATTGGA---
CCTATGGCTAAT---------------------CCGAGC---------------------
------CCTGAATGTTCT---------------GTATTG---------------------
------GAGAGACTAATTAAGGCTCTTGTGTACATC---AGAGATTTCAATAGAGAC---
AAA---GATATGCTTTTACAAATATGGGTGCCGGTT------AATAAGGAGGGT------
GGGAGG---ATTCTTAGC---ACTTGTGATCTT------CCCTTC------TCACTTGAA
AGCAGCAGTCCGAATCTAGCTAAGTATCGAGAAATCTCTGCCAGATATCATTTTTCAGCT
GAG---GGGTAT------------TCTAGGGGGTTGATGCCTGGATTGCCTGGTCGAGTT
TTTAAAGAGAAGGTTCCTGAG---TGGACTCCCGATGTTCGATTTTTCAGGAGTGATGAG
TACCCT---CGAGTTGACCATGCT---CAAGAGTATGATGTGCGTGGATCTTTAGCACTT
CCAGTCTTT---GGG---CAGCATAGCAACGTTTGCTTG------GGTGTTATTGAGGTT
GTGATGACAGCCCAGCAG---ATCAAGTATTTCCCTGAGCTTGAGAGCGTTTGCAAAGCA
CTTCAGGCTGTTGATCTT---AGAAGCAAA---AATATTTCAAGAATACAG---AATGTG
AAG------------------------GCATGCAACAATTCCTATGAAGCTGCACTGCCT
GAGATCCAAGAGGTTTTAAGATCGGCATGTGAAATGCACAAATTACCTTTAGCTCAAACT
---TGGGTT---------------GCA---TGTATCAAG---CAA---------------
---------GGCAAAGAG---------------------GGG------TGCCGGCACTCA
GAT---GATAATTAT---------CTACACTGTATATCTCCT------GTTGAGCATGCT
TGTTATGTTGGTGATCCTTGTGTCCAGGCTTTTCACGAGGCTTGCTCTGAGCATCACTTG
TTAAAA------------------GGTCAAGGA---GTCACTGGTGAAGCT---TTTTTG
ACCAATCAACCATGCTTCTCAACT---GATGTAACTTCCTTTAGCAAGATAGAT------
------------TATCCACTGTCTCATCATGCAAGGATTTTTGGGTTG---------CGA
GCTGCTGTTGCTATACGCCTG------CGAAGCATCCATAACAGTACA---GATGACTTT
GTACTCGAGTTCTTCTTG---------CCT---------GTAAATTGT---TCTAACAGT
GAAGAACAAAAGAAGATGCTCACTTCA---TTGTCTATGATTATACAAAAGGTT---TGC
CATAGC------CTGCGGGTGATAACAAAT------------AAA---GAATTGGAGGAA
------------GAA------------------------------------ACCAGCTTA
TCAATTGATGAA------GTGACAATCCCTGCAGAGAGTAGATCTGCTAGGATG---GAT
TTCCAA---------------CAA---TGCAGGAACGTTACTTCACCT---GGCACC---
---AAAGAAAAGTCAAATGAGGCTTTGACTAGACAGGTG---------------------
------------------------------------TCTAACCTGAGT------CAGCAA
GAA---GACTCTATTTTAAAA------------------GGAAAC------CTTGAC---
TAT------GGT---------------TGGGAGTGTTCTTCTTTTGGTGAGGGTGGC---
---TTACCG---------ATTGCAGGTTTAAGTAAAACGGGGGACAAAAGACGG------
ACCAAAGCAGAGAAAACAATCACGTTGCAAGTTCTT------CGGCAATATTTTGCA---
---GGAAGCCTAAAAGATGCTGCAAAG------AATATCGGTGTTTGTACTACAACTTTG
AAAAGA---ATC---TGTCGCCAACAT---GGAATAAAGCGT------------------
TGGCCTTCTCGAAAGATTAAAAAGGTTGGTCACTCCTTACAGAAACTTCAACTTGTCATC
GACTCAGTTCAAGGTGCCTCTAGCGCTTTTCAG---ATA---GATTCTTTC---------
---------------------------------TAC------------------------
---------TCAAAG------TTTCCGGAG------------------CTAGCATCTCCA
AAT---TTGCCAGGAAGC------------------------------------------
------------AGCTTGGTC------------------------------------TCA
ACTTCAAAGCAA---------AGT---------------------GATCTTCCGAATCCA
TCAAGC---TCAAGGCCTGAT---------ACTGGC------------------------
---TTGCAGAGC------CCAGAA------------------------------------
------------------------------------------------------------
GCG------------------CCC---TCA---TCTTCA---------------------
---TGCAATCAAAGT---------------------------TCCAGTTCAAGCCAT---
------------------------------------------------TCC---------
TCTTCCAACATGTCAGAGTTACAGCTTCATGCA------CAAAATGTTAGAGGGGGAAAA
---------------------------------------------GTTCCTAGGGTT---
AGAGAAGATTCTGGT---GATGGGGCTATGAAGAGG---------ATTCCAAGTGAAGTA
AGGCTAAAA---AGC---------------------------------TTAAGTCAAGAT
ACAGCAGAG------------CTCTTGCCA---------------------ACATCCCAA
AGCCAGGAAATACTT------TGTGAA---CCT---GCAAAACCTGTGTTGAAA------
---------AGCAGTCATAAAGAACATCAA---AAAGAAGATACTTACAGAGTAAAAGTC
ACTCTCAGAGAG---GAGAAAACCCGGTTTCGGATGCCAAAGAGTTGG---CATTATGAA
GATCTTTTGTGGGAAATTGCTTGGCGATTC---AACATAGACGACATG------CGCAAA
TTCTATATCAAGTATCTGGACGATGACTCTGACTGGGTTTTGCTAACATGTGATGCTGAT
TTAGAGGAGTGCATTGATGTGTGT---CGACATTCT---CAGAGCAGTACCATCAAACTT
TGCCTT---------CTGGATAGTAAA---TCA---------------------------
------------------------------
>HaNLP5
---------------------------ATGGATGATGGT---------GTATTTCCGGCT
AAT---AACATG---TTCGCG------AATCCATCC------GAATCC---ATGTTGGGT
TTCGAT---TACATGGATGACGAACTCTTTTCG---------------GAA---------
------------GGATGTTGGTTACAAGCAACA---CAAGTATCC------GATTTCTTA
AACAGTAATAGTAAT------AATAATAATATTCCGGTT---------TTTGATCCC---
---TCG------TTT---CTGTGGCCA---------------------------------
---------CCC------TTG---GAGCTCAAC------AGCATTGATCAT---------
---------------------------------ATACCAGAAGATGTTCAAGAATATGTT
------------------------------------------------------------
------------------------------------AGTCAAAGTCAA---AGTCAAACT
GCAGATGGGATTTTGTCAAAA------------------------------------GCC
CGTGTTAGTAATTCGGTTGGATTTCTTGAT------------------------CAGTCG
AGG---------------------CGAAGA------TGG---------TGGATCCCG---
CCAAGTGTGAAC---------------------GTTGGG---------------------
---------------------------------GTGAAA---------------------
------GAAAGGCTAGTCTACGCGATCGAGAATGTA---AAACATTCTGCGCTACAC---
CAA---CACGCGCTTATTCAAATATGGCTGCCTGAA------AACCGAGAAGGA------
ACTAAA---TTTTTGAGC---ACAAATGATCAA------CTTTTC------TCACTCGGG
TCGAACTGCCCGCAGCTTTCTAAATTTAGAAACATATCGGGAAACTATCGGTTTGCAGCG
GAG---GGTGAT------------TCGAAGGACATTGTT---GGGTTACCCGGGAGGGTA
TTTATGGGAAAAGTTCCTGAA---TGGACTCCCGATGTTCAGTTTTTTAAACCGGTAGAG
TACCCG---AGAGTTGGTCATGCT---CAGCAGTATGATGTCCGTGGGAGTGTTGCGGTA
CCGATCTTT---TAT---CATGATAGACGAAGCTGTCTT------GGTGTTATTGAGGTT
GTTATGACGACTCGAAAG---AGTAATTATGCGTCCGAGATTGAAGATTGTTGTAAAGCT
CTTGAGGCGGTTGACCTC---AGGAGTTTC---GAAATATCAAACTCTCCG---AAATTC
AAG------------------------GTGTCGGATCATCCGTATCAAGCAGCTTTACCC
GAAATTCTCGAGATCCTAAAATCGGCATGCAAATCGCATAACTTGCCTTTGGCTCAAACT
---TGGGTC---------------CCC---TGCATACAA---CAA---------------
---------GGAAAAGAC---------------------GGG------TCTCGGCATTCA
GAG---ACAAACTTG---------ATCCATTGTATATCCACG------ATGGATCCCGCA
TGTTACGTGCACGATCCCCGTTTTAAAGATTTTCAAGAAGCATGTTCCGAGCACCATTTG
TTAAAA------------------GGCCAAGGT---GTTGTGGGTAGAGCC---TTCACC
ACGAACCAACCGTGTTATGTTTCA---GATGTAACATCGATGACAAAAACCGAG------
------------TACCCGCTTTCACACCATGCTCGGGTTTTTGGTTTA---------TGC
GGGGTTGTTGCAATTCGATTT------AGAAGCACTTTAACAGGCAAT---GTTGATTAT
GTGTTGGAGTTCTTTTTA---------CCT---------GTTGATTGT---AAAGATCAA
GAAAAGCAAATGAGTTTGCTCAACTCG---TTGTCGGGTATTATAGAAAACACG---TGC
CAGAAT------TTAAGGATTCTTACTGAT------------AAC---GAGTTATTGGAA
------------GAA---------------------------------------------
------------------------------------------------------------
---------------------------GGTTCGGTTGTGACCGATAGTGTAGAAGTA---
------GTGAAAGTTGAACAAATCTTG------GCGGAA---------------------
------------------------------------AAACCCGTGGAT------TTGCTT
AGA---GAACAACAT------------------------------------AATGAG---
TCA------GGC------------------------------TCCGGTGAGGGTAGT---
---TTGGTC---------AACGATGGTATTAAGCGACCA---GAGAGACGGCGGGGCGGT
ACCAAAACCGAGAAGACCATCACTCTGGAAATGCTT------AGACAGTATTTTGCT---
---GGCAGCTTGAAAGACGCTGCTAAG------AATCTTGGTGTTTGTCCAACAACTTTG
AAAAGG---ATA---TGTCGACAACAT---GGGATCCAACGT------------------
TGGCCTTCACGGAAGATCAAGAAAGTTGGTCATTCATTACGAAAGATCCAGCTTGTGATG
GATTCGGTTCAAGGGGCTCCCGGATCATTCCAA---ATC---GACTCTTTT---------
---------------------------------TAT------------------------
---------TCAAAC------TTCCCGAAG------------------CTTGCGTCTTCG
GAT------CCAAACACA------------------------------------------
------------AGCTCGTTT---------------------------------------
---------------------TCA---------------------------CCTTCAAAG
ATCCAT---AATATCGATGCA---------AAGGGC------------------------
------GTCGAT------GGTGTC------------------------------------
------------------------------ACCAAG------------------------
TCG------------------CTT---TCA---TCATCA---------------------
---TGTAGCCAAACT---------------------------TCGAGTTCTGGACAATCG
------------------------------------------------TGT---------
TCAAGCGGG---------------------------------------------------
------------------------------------------------------------
ACCCAACCGTCCACGGGTAATAACGTTTTGAAAAGAGATCGG---AGTGATGCCGAGCCT
CATGTTTCA---CCT------------------------------TTTGTTCAAGATGAA
GAACACGAA------CAAAAAGGTTTTCAA---------------------ACATCGCAT
AGCCATAAGTCGCTC------ACTGAGCTCACG---GCTGCTTCAACGCTACCC------
---------CCAAAAGGCGGGAATGCTCGA---GATAACAATATCCAAAGAGTTAAAGTG
ACATATGGCGAA---GAAAAGGTGCGTTTTCGTTTGCAAAAAGACACG---GGGTTTAAT
CAAATACTAGAAGAAATTGCAAAGCGGTTT---AGCATAAACGATATC------AACTGT
TTTCATCTCAAGTACTTTGATGATGATTCAGAATGGGTTCTTTTAACTTGTGATGCCGAT
CTAGAGGAATGCATTGACGTTTAT---CGATCGTGT---AAGGGCGGGACAATTCAACTG
GCTCTT---------TTTGAA---CCT---CATCATACGGGTGGCAGTGTAGGTAGTAGT
---AATGTGATCTTG---------------
>HaNLP2
---------------------------ATGGATGACAGTGTA------TTTCCGCCTAAT
AAC------ATG---TTCGGA------GTTCCATCG------GAATCC---ATGATGGAT
TACGAT---TACATG---GATGAACTCTTGTTA---------------GAC---------
------------GGATGTTGGTTACAAGCAACA---GACGGATCC------GAATTCATC
AAC------AACAAC------AAC---AATAATCCCGTT---------TTCGACCCT---
---TCA------TTT---ATCTGGCCG---GCGGCATTGGAG---TTCAACAACACTGAT
CATATA---CCA------GAAGACGACGTTCAA------GCAGAGAGGGCGAAATCG---
------------------------------TCATTCCTCAAGAATCTTTCAGTC------
------------------------------------------------------------
------------------------------------AGTCAAAGTCAA---AATCAAACT
CAAGACGGGATTTTGACGACAACC---------------------------------CAC
GTTAGTGATTCGACCGGTTTTCATAATCAA---TCG------------------GAGACA
AGC---------------------CAGAGA------TGG---------TGGATCCCG---
CCAAGTGTGAAT---------------------ATCGGG---------------------
---------------------------------GTTAAA---------------------
------GAAAGGCTACTCTACGCGATAGAACATATA---AAACACTCTTCGGTACAC---
AAA---AACGCGCTTATTCAAATATGGCTACCGGAA------AACCGAGAAGGA------
AAGAAA---GTTTTGAGT---ACGACAGATCAT------CTTTTC------TCACTCGGG
TCGGATTCCCCTCAACTTTCTAATTATAGAAACATATCGGAAAACTATCATTTTCCAGCA
GAG---AGTGAT------------ACGAAGGATATTGTC---GGGTTACCCGGAAGGGTA
TTTATGGGAAAAGTACCCGAA---TGGACTCCAGATGTTCGGTTTTTTAAAACTGAAGAA
TACCCA---AGAGTTGTTCATGCT---AAACAATATGATGTTCGTGGGAGCGTTGCGGTG
CCTATTTTT---GAT---CAAGATAGACAAAGTTGTCTT------GGTGTGATTGAGGTT
GTTATGACTACTCAAAAG---AGTAATTATACACCAGAAATAGATGGCGTTTGTAAAGCT
CTCGAGGCGGTTGATCTG---AGGAGTTCT---GAATCTTCAAACGCTCAG---AAAATC
AAG------------------------GTAACCGATGGTATGTATCAAGCAGCATTGCCC
GAGATTCACGAGATCCTAAAATCCGCTTGCAAAACGCATAACTTACCTTTGGCTCAAACG
---TGGGTC---------------CCG---TGCATACAA---CAA---------------
---------GGAAAAGAC---------------------GGC------TGTCGGCATTCG
GAC---ACAAACTTA---------ATCCACTGTATATCAACC------GTAGACCGCGCT
TGCTACGTGCACGATACCCGTTTTAAAGATTTTCAAGAAGCGTGTTCCGAGCACCATCTG
TTGAAA------------------GGACAAGGT---CCTGTAGGTAGAGCT---TTCACC
ACGAACCAACCGAGTTATTTTCCG---GATGTAACGTCAATGACGAAAACCGAG------
------------TACCCGCTTTCACATCATGCTCGGGTTTTCGGTTTG---------TGT
GGGGTCGTTGCAATACGTCTA------AGAAGCACGTTTACGGGTAAT---GTTGATTAT
GTGTTGGAGTTTTTTTTA---------CCC---------GTTGATTGT---AGAGATCAA
GAACAGCAAACAAGTTTGCTTAATTCT---TTGTCGGTTATTATACAAAAAGTT---TGT
CGGAGT------TTAAGGACTGTTACGGAT------------CAG---GAGTTGTTGGAA
------------GAA---------------------------------------------
------------------------------------------------------------
---------------------AGT---TCGGTTGTTGTTCCAAGTACTGTAGAAGTG---
---------AAAGTTGAAGAAATCTTG------ACCGAA---------------------
------------------------------------AAGCCCATGGAT------TTTGTT
AGA---AAACAACAG------------------------------------AATGAT---
ACG------GGT------------------------------TCTGGTGAGGGTAGT---
TCCGTCAAT------------GATGGTATTAAGCGGCCC---GAGAGACGACGGGGCGGG
CCAAAGTCGGAGAAAACCATCTCTTTGGAAATGCTT------AGACAGTATTTTGCT---
---GGCAGCCTGAAAGACGCTGCTAAG------AACCTCGGGGTTTGTCCGACGACTTTA
AAAAGG---ATA---TGCCGACAACAC---GGGATACAACGT------------------
TGGCCTTCTCGGAAGATCAAGAAAGTCGGTCATTCATTACAAAAGATCCAGCTTGTGATG
GATTCCGTTCATGGAGCTTCGGGTTCGTTCCAA---ATC---GAGTCATTT---------
---------------------------------TAC------------------------
---------TCAAAT------TTCCCCGCT------------------CTTGCTTCTCCC
GAT------CCAAACACA------------------------------------------
------------AGCTCGCTT------------------------------------TCA
---CCTTCAAAG---------TTC---------------------ATTATG---------
ATTGAT---TCAAAAGCCGGA---------GATGGT------------------------
---GTCACGAAA------TCACTG------------------------------------
------------------------------------------------------------
TCC------------------CCC---TCA------------------------------
---TGCAGTCAAACT---------------------------TCGAGTTCTGGTCAATCG
------------------------------------------------AGT---------
TCAAGTGGGAACCCCCCGTAC---------------------CCGTACCCAAACCCACGC
---------------------------------------------ACACCTACGGGT---
GAAGATACGTGC------AACAATGTCTTGAAAAGAGCGCGT---AGTGATGCGGACCTT
CACGTGTCA---CTT------------TATAGTCAAGATCAAGATCAAGATCAAGATCAA
GAACCAGAA------CAGAAGGTTTTTAAT---------------------AGATCGCGT
AGCCATAAATTGCTC------ACCGAGCTCCCA---ACAGCTCCAATGATTCCT------
---------CCAAATAGCGGGAATGCTCGA---GATGAAAGTATTCTTAGAGTTAAAGTC
GCATTCGGTGAA---GAAAAGATACGTTTTCGGTTGCAAAACGATTGG---GGATTCGAT
CGGTTACTTCAAGAAATCGCTAAGAGGTTT---AGCGTAAACGATATC------AAAGAG
TTTCATCTCAAGTACTTTGATGATGATTCCGAATGGGTTCTTTTAACGTGCGATGCTGAT
TTAGAGGAATGTATCGATGTTTAT---AGATCGTGT---AAGAGCGGGACAATTAAACTC
GCTCTT---------TTAGAACCTCAA---TATTTGGGCGGTGGTAGTTTCGGTAGCAAT
---GCCACCTTG------------------
>AtNLP5
---------------------------ATGGAAAACAATTCT------------------
---------------CTTCCT------ATG------------GATCCA---GCTATGGAT
TCTTCA---TTCATG---GACGGATTACTTCTA---------------GAA---------
------------GGTTGCTGGTTAGAGACAACA---GATGCATCC------GAGTTCCTT
AATTTTAGTCCTTCA------ACT---TCTGTAGCCCCT---------TTTGATCCT---
TCTTCC------TTC---ATGTGGTCT---------------------------------
---------CCA------ACGCAAGACACATCT------AATAGCTTATCTCAG------
------------------------------ATGTATGGT---------------------
------------------------------------------------------------
------------------------------------CAA------------GATTGTCCA
GAAAGATCA------------------------------------------------AGT
CTTGAGGATCAAAACCAAGGGAGAGATCTC---TCT------------------ACCTTT
AAC---------------------AGACGT------TGG---------TGGATTGGA---
CCAAGTGGTCAT---------------------CATGGC---------------------
------------TTTTCT---------------GTTATG---------------------
------GAAAGATTGGTTCAAGCAGTGACACACATT---AAAGATTTCACTAGTGAG---
AGA---GGCTCTCTTATACAGTTGTGGGTGCCTGTG------GATAGAGGTGGT------
AAGCGA---GTTTTGACC---ACAAAGGAACAA------CCTTTT------AGTCATGAT
CCAATGTGTCAAAGGCTTGCTCATTACAGAGAGATCTCTGAGAATTATCAGTTCTCTACT
GAACAGGAGGATTCAGATTCTAGTTCCAGGGACTTGGTT---GGTTTGCCTGGAAGAGTT
TTCTTGGGGAAGGTTCCTGAA---TGGACTCCTGATGTGAGGTTTTTCAAGAATGAGGAG
TATCCG---AGAGTTCAACATGCT---CAAGACTGTGATGTTCGAGGCACGTTAGCTATT
CCTGTGTTT---GAA---CAAGGTAGTCAGATTTGCTTA------GGTGTTATTGAGGTT
GTGATGACTACACAAATG---GTTAAACTAAGTCCTGACCTTGAAAGCATCTGCAGAGCA
CTTCAGGCAGTTGATCTT---AGAAGCACA---GAGATTCCAATACCGCCT---TCTCTA
AAG------------------------GGACCAGATTTCTCTTACCAAGCTGCATTACCT
GAAATCAGAAACCTCTTGAGATGTGCTTGCGAGACGCATAAACTACCATTAGCTCAAACA
---TGGGTC---------------TCA---TGTCTCAAA---CAA---------------
---------AGCAAAACT---------------------GGT------TGCCGTCACAAT
GAT---GAGAACTAT---------ATCCATTGTGTATCCACA------ATCGATGATGCT
TGCTATGTTGGTGATCCTACAGTCCGTGAATTCCACGAAGCTTGCTCTGAGCACCATCTC
TTGAAA------------------GGTCAAGGA---GTTGTTGGAGAAGCC---TTTTTG
ACCAATGGCCCTTGCTTTTCATCT---GATGTTTCTAGCTACAAGAAATCTGAG------
------------TACCCTCTCTCTCACCACGCGACTATGTTTGGCTTA---------CAT
GGTACAGTCGCGATACGCTTA------CGCTGTATCCACACTGGCTCA---GTTGATTTC
GTCTTGGAGTTCTTTTTG---------CCT---------AAAAATTGT---CGGGATATA
GAGGAACAGAGGAAAATGTTGAATGCT---CTTTCGACTATAATGGCGCATGTA---CCT
AGAAGC------TTAAGGACAGTCACGCAG------------AAG---GAACTAGAAGAA
------------GAG---------------------------------------------
---------GGA------GATTCAATGGTGAGCGAGGTC------------------ATA
GAGAAA---------------GGA---GTGACATTGCCAAAG------ATAGAGAAT---
---ACAACAGAAGTACATCAGAGTATTAGCACTCCT------------------------
------------------------------------CAAAATGTAGGA------TTAGTA
TTC---GATGGAGGAACAACG------------GAGATGGGCGAGTTAGGTTCTGAA---
TAT------GGC---------------AAAGGTGTGAGTGTGAATGAGAACAACACT---
TTCTCTAGT---------GCTAGTGGTTTCAATAGAGTGACTGAGAAAAAGCGA------
ACGAAGGCCGAAAAAAACATAACTTTGGATGTTCTT------CGCCAATATTTCGCA---
---GGGAGTCTCAAAGATGCTGCCAAG------AGTATTGGTGTTTGTCCAACGACATTG
AAGAGG---ATA---TGCAGACAGCAT---GGGATACAGAGA------------------
TGGCCTTCAAGAAAAATCAAGAAAGTTGGTCATTCGCTTCAGAAAATCCAAAGGGTCATC
GACTCGGTTGAAGGTGTTTCGGGTCATCATCTTCCTATA---GGCTCCTTC---------
---------------------------------TAC------------------------
---------GCGAGT------TTCCCAAAT------------------CTAGCTGCT---
------TCACCAGAAGCA------------------------------------------
---------------------------------------------------------TCA
TCCCTACAACAG---------CAA---------------------TCCAAGATTACTACA
TTCTTG---TCCTATTCACAT---------TCACCA------------------------
------------------CCTGCA------------------------------------
---------------------------------AAG------------------------
TCC------------------CCT---GGT---TCCTCG---------------------
---TGTAGTCACAGC---------------------------TCAAGC------------
------------------------------------------------TGT---------
TCCAGT---------------------------------------------------GAA
---------------------------------------------ACACAAGTAATC---
AAGGAAGATCCCACG------------------------GAT------------------
------------AAG---------------------------------------------
---------------------------------------------------ACTAGACTA
GTCTCAAGATCTTTT------AAAGAAACGCAA---ACCACA------------------
---------CACTTATCACCATCATCACAA---GAGGATGATTTTCTGAGGGTAAAGGTA
AGCTATGAGGAG---GAGAAGATCCGGTTTAAGATGAGAAACTCGCAT---AGGTTAAAA
GATTTACTGTGGGAAATAGCAAAACGATTT---AGTATAGAAGATGTG------AGCAGA
TACGATCTGAAATACTTAGATGAAGACAATGAATGGGTTTTGTTGAGATGTGACGATGAT
GTAGAAGAGTGTGTAGATGTTTGC---AGATCTTTT---CCAGGACAAACGATTAAGCTT
TTGCTT---------CAGCTCTCTTCT---TCTTATCTTCCAGAACGTTCTTCTGTCAGT
GGATGTCTTTCA------------------
>AtNLP4
---------------------------ATGGAAGATAGT---------------------
---------------TTCCTT------CAATCTGAG------AACGTG---GTTATGGAC
GCTGAC---TTCATG---GATGGATTGTTACTA---------------GAT---------
------------GGTTGTTGGTTAGAGACTACA---GATGGATCT------GAGTTTCTT
AACATAGCTCCTTCA------ACTTCTTCTGTTAGCCCT---------TTTGATCCA---
ACTTCC------TTC---ATGTGGTCT---------------------------------
---------CCA------ACTCAAGATACATCA------GCT------------------
------------------------------CTTTGCACA---------------------
------------------------------------------------------------
------------------------------------TCAGGAGTTGTA---TCTCAGATG
TAT------------------------------------------------------GGT
CAGGATTGTGTAGAAAGATCTAGTCTTGAT---GAGTTT---------------CAATGG
AAC---------------------AAACGA------TGG---------TGGATTGGA---
CCAGGAGGT------------------------GGTGGT---------------------
------------TCTTCG---------------GTTACT---------------------
------GAGAGGTTGGTTCAAGCAGTTGAACACATT---AAAGATTACACAACAGCG---
AGA---GGCTCACTTATTCAGTTATGGGTTCCGGTT------AATAGAGGCGGT------
AAGCGA---GTTTTGACC---ACAAAGGAACAA------CCTTTT------AGCCATGAT
CCGTTGTGTCAAAGACTTGCAAACTATAGAGAGATCTCTGTGAATTATCACTTCTCTGCT
GAGCAAGATGAT------------TCCAAGGCTTTAGCT---GGTTTGCCTGGGAGGGTT
TTCTTGGGGAAGCTTCCTGAA---TGGACTCCTGATGTTAGGTTTTTCAAGAGCGAGGAG
TATCCG---AGAGTACACCATGCT---CAGGACTGCGATGTCCGTGGAACGCTGGCGATT
CCGGTGTTT---GAA---CAAGGTAGTAAGATTTGCTTG------GGTGTTATTGAGGTT
GTAATGACCACTGAGATG---GTTAAACTAAGACCTGAGCTTGAAAGCATTTGCAGAGCA
CTTCAGGCAGTTGATCTT---AGGAGCACC---GAG---CTTCCGATTCCACCTTCTCTA
AAG------------------------GGATGTGACTTATCCTACAAAGCTGCCTTACCT
GAAATCCGAAACCTCTTGAGATGTGCTTGTGAGACTCATAAACTACCTTTAGCTCAGACA
---TGGGTT---------------TCT---TGTCAACAG---CAA---------------
---------AACAAAAGC---------------------GGG------TGCCGTCACAAC
GAT---GAGAACTAC---------ATCCATTGCGTATCAACC------ATTGATGATGCT
TGCTACGTTGGTGATCCAACAGTTCGTGAGTTCCATGAAGCTTGCTCTGAGCATCACCTC
TTGAAA------------------GGCCAAGGA---GTTGCAGGTCAAGCC---TTCTTG
ACCAATGGACCTTGCTTTTCATCT---GATGTATCTAACTACAAGAAATCAGAG------
------------TACCCTCTCTCTCACCATGCTAATATGTACGGTTTA---------CAT
GGCGCGGTTGCAATTCGCCTG------CGGTGCATCCACACGGGCTCT---GCTGATTTC
GTCTTAGAGTTCTTTTTG---------CCT---------AAAGACTGC---GATGATCTG
GAGGAACAGAGGAAAATGTTGAATGCT---CTTTCAACTATTATGGCTCATGTG---CCT
AGAAGC------TTAAGGACTGTTACAGAC------------AAA---GAACTAGAAGAA
------------GAG---------------------------------------AGTGAA
GTGATAGAGAGG------GAAGAGATAGTAACGCCAAAGATAGAAAACGCATCT---GAA
CTCCACGGA------------AAT---TCCCCATGG---AATGCCTCTCTTGAAGAA---
---ATCCAGCGGAGTAATAATACTAGTAATCCTCAGAAT---------------------
------CTTGGACTGGTATTTGATGGAGGAGACAAACCAAATGATGGT------TTTGGC
TTA---AAAAGAGGTTTTGAC------------------------TACACCATGGAT---
TCT------AAT------------GTCAATGAGAGCAGCACTTTCTCTAGTGGTGGT---
TTCAGTATG---------ATGGCC------------------GAGAAAAAGCGT------
ACAAAAGCAGATAAAACCATCACTTTGGATGTTCTT------CGACAGTATTTCGCT---
---GGGAGCTTGAAAGATGCAGCCAAG------AATATCGGTGTTTGTCCAACGACCTTG
AAGAGA---ATA---TGCAGACAGCAT---GGTATACAAAGA------------------
TGGCCTTCAAGAAAGATAAAAAAAGTGGGACATTCTCTGCAGAAGATCCAACGAGTGATT
GATTCGGTTCAAGGTGTTTCTGGTCCTCTTCCC---ATA---GGCTCATTC---------
---------------------------------TAT------------------------
---------GCAAAT------TTCCCCAAT------------------TTAGTCTCACAG
TCA---------------------------------------------------------
---------------------------------------------------------CAA
GAACCATCACAA---------CAA---------------------------------GCC
AAGACC---ACGCCTCCTCCT---------CCGCCG------------------------
------------------CCAGTG------------------------------------
------------------------CAGCTTGCAAAG------------------------
TCC------------------CCT---GTA---TCCTCG---------------------
---TATAGTCACAGT---------------------------TCAAACTCTAGCCAATGT
------------------------------------------------TGC---------
TCCAGTGAAACC------------------------------CAACTAAACAGCGGTGCA
------------------------------------------------------ACA---
ACCGATCCTCCTTCA---------------------ACTGAT---GTAGGAGGTGCATTG
AAG---------AAG------------------------------------ACGAGCAGC
GAAATCGAG---------------CTTCAA---------------------AGCTCGAGT
CTTGACGAGACAATT------TTGACTCTCTCC---AGTTTAGAAAACATCCCTCAAGGC
---------ACCAACTTGTTATCATCTCAA---GATGATGACTTTCTGAGGATTAAAGTT
AGCTACGGAGAA---GAGAAGATCAGATTACGGATGCGGAATTCGCGC---AGGTTAAGA
GATCTATTGTGGGAGATTGGGAAGCGGTTT---AGCATAGAGGATATG------AGCAGG
TATGATCTAAAGTACTTAGACGAAGACAATGAATGGGTTTTGTTGACTTGCGACGAAGAT
GTAGAAGAGTGTGTAGATGTCTGC---AGAACTACA---CCGAGTCATACCATTAAGCTT
TTGCTT---------CAGGCTTCTTCT---CATCATTTCCCTGAACGTTCTTCAGCTACT
---GAATACAGTTTATGGCAC---------
>Amtr058
------------ATGGATTTGGAT---TTGGACATGGATGGTGCTTGGGTAAATGAATCA
ACAAATGAAGAT---GTTGCA------TCAGGCTACGCCTTCTCTCCA---AATTGCCAG
GAACTC---TCCTTC---TGTTCACTTTCCCCT---------------AGC---------
------------CACAACATCCCTGATTTTAGT---CAGTTTCCT------ACACAGCCT
GATAAAACCACTGAA------ACGCAAGTTACCCAACAA---------TTCGAAGCC---
---TCA------TCT---TCCCTTCCT------AAAACCATG---TATAACCCTGAATCT
TATAGC---CCC------ATGTGGCTTTTCTCA------GACAATTCTTTTCCCCTTAAA
ATT---------------------------TCAGAAAACGATCCACAAATTACAATTCCA
GGCAATATTGACCCTGAATCAGGCCTGAAACAGGAGAAATCCATCGATTTAACCAACTGT
GATGGC------------------------------TCGAATGGGCTT---CCAGGTCCA
AATCATATGATGGGCCTCTCAGAAAAGAACCAAACTGGGGGTTTT------------ATT
GTGATTTCGGAGAGCAATTCAAATGAAAAA---TCA------------------GATAAG
GCT---------------------TCGAAT------AATCAG---AACTGGGTT------
GTGGATGAAAGG---------------------TCTGAA---------------------
------TCTGATGGTTCC------TGTGTT---CTTAAG---------------------
------GCAAGGATGATGCAGGCTCTTCGGTACTTT---AAGGAATCTACA---GAG---
CAG---CATGTATTAGTTCAAGTTTGGGCACCTGTT------AAGAATGGAGAT------
AAATAT---GTTCTCACC---ACTTCAGGCCAA------CCCTTT------GTTCTTGAC
CCCCATAGCAATGGCCTTCTCCAATATAGGACTGTGTCTCTTATGTATGTTTTTTCGACT
GAT---CCTGAG------------AAGGATAGTGATTTA---GGACTTCCTGGCCGGGTT
TTTAGAAAGAAGCTGCCTGAA---TGGACCCCGAATGTTCAGTATTATAGCAGCAACGAA
TACGCA---AGACTTACTCATGCT---ATGCATTACAATGTCCGGGGAACACTAGCTTTG
CCAGTGTTC---GAG---CCTTTGGGGCAATCGTGTGTT------GGTGTTGTCGAGCTT
ATCATGACAGCCCAGAAG---ATAAATTATGCTCCTGAGGTTGATAAAGTTTGTAAGGCT
CTTGAGGCTGTAAATCTG---AAAAGTTCT---GAAATATTGGATCATCCA---AATCTG
CAG------------------------ATATGTAATGAAGGCCGCCAAGCTGCCTTGGCT
GAAATCTTGGAAATAGTAACTGTGGTTTGTGAGACCCACAGTCTACCTTTAGCCCAGACT
---TGGGTT---------------CCA---TGTCGCCAC---CGA---------AGTGTT
CTTGCCCATGGGGGTGGT------------TCAAGGAAGAGT------TGCACAAGCTTT
GAT---GGGAGTTGTATGGGA---CAAGTTTGCATGTCAACA------ACTGATGTGGCA
TTCTATGTTGTTGATGCTCATATGTGGGGGTTTAGGGATGCTTGCTCAGAACATCATTTG
CAAAAG------------------GGTCAAGGG---GTAACTGGTAGGGCA---TTTGAA
TCACATAGGCCTCGTTTCTCGAGG---GACATAACTCAATTTAGCAAAACCGAA------
------------TACCCCCTTGTTCACTATGCACGCATGTTTGGATTA---------GCC
GGTGCCCTTGCTATATGTCTA------AGAAGCACTCATACTGGGAGT---GATGATTAT
ATATTGGAGTTTTTTTTG---------CCA---------CCCAACTGC---AAAGACACT
ACAGAGCAGCAGCGCCTTTTGGATTCT---CTAGCTACAACTATACAAGGGTGT---CGC
CGGAGC------TTAAGGGTTGTTAGCGAC------------CAA---GAGTTGATGGAG
------------GAA---------------------------------------------
------AATGTG------CTAGAAATAATTGAAGGTTCTATGAATGGGGGAGGT---GAT
ATGATGATT------------GAA---GGTGAAACAGGTCAAAATTGTGCTAATGTT---
---CACATCACTCAAGAAAGTGGCGAACCTCATGAGAAT---------------------
------------------------------------GATGAGTTGCAA------CTTTTG
GAG---CAGCAGCGGCCTTCT---------------GAGGTTGAAGTCCATAAGGAT---
GAT------GGG------AAACTGATAAATACAGAACAAGAACATGCTGCTGCTCCT---
CTTTCTAAG---------GGTAAAAATGTGAAGAAGGGCTTAGAAAGGAGGAGG------
GGGAAAGCCGAGAAGACAATAAGCTTAGAGGTACTC------AAACAGTATTTTGCT---
---GGGAGTCTCAAGGATTCTGCAAAG------AGTATTGGAGTTTGCCCCACTACTCTC
AAGCGC---ATA---TGTAGGCAACAT---GGAATCTCTCGA------------------
TGGCCATCTCGCAAGATCAACAAGGTGAACCGTTCGCTCTCTAAGTTGCAACGAGTGATT
GAATCCGTCCATGGTGCAGAAGGGGCATTCAAC---CTC---CCTGTGGCT---------
---------------------------------CTG------------------------
---------GGTCCT------ATTCCT---------------------TTGTCCACCGAT
CTA---AAAGCCTCTAAAGAGCAC------------------------------------
------------TCTCATCAC------------------------------------TCT
GTGGAGAAAGAA---------AGA---------------------GAAACACCACCCTCT
AAAACC---CTTGAGGAGGAG---------CATCCT---------------------AAC
AGCCAGGTTGAA------CCGCTGATTAGAATTGAATCAGATGTTCACCAACAA------
CTTGGTGATGTTGGATACACTGTGCATGAGTCTAAG------------------------
AGT------------------AAG---AGC---GACGTTGGCGATGAA------------
---GCCACTGAAGCT---------------------------CCGACTTCTCAAGGTTCA
------------------------------------------------TGC---------
---------CTAAGTAGCCCAACTAGCGAGACCCAATTGAACAACTTGCACACTTCTCTC
---------------------------------------------------ATCCAT---
GAGATAGAAAGCTTT---GATGGGTTCCGACCCATTGTCGAT---GCAGGCAGTTGTAAA
GATTTGAGT---TCT------CTTTGTAACATGGGTACGGAAGATATACCAGAGGAGCAA
TTACCCGAG------CCAAATGGAGTA------------------------CAAGAGCCT
CTTCCTCTCTCTCTA------GAACCTCACCCA---CCTTTTCAACCAGCTATTGTTTCA
CCC------TTTGTGCAAGAAACCCAAGCT---GACATAAAAAGTGTGGCTGTGAAGGCC
TCATATAAGGAG---GACATCATCAGGTTTCGGCTGCGTTTTACTTCG---GGGGTGGTG
GAATTGAATGAAGAGGTGGCAAAGAGGCTC---AAATTG---GAGATG------GGTACT
TTTGATATTAAGTATTTGGATGATGATCAAGAATGGGTTTTGTTGGCATGTGATGCTGAT
TTGCAGGAATGCATTGATATCTTG---ATGGCATCA---ATGGGGCATGTGATCAGGTTG
TTGGTG---------CATGATGTAGTC---TCCAACTTGGGTAGCTCATGTGAGAGTTCG
---GGAGAA---------------------
>Aq066000
---------ATGTATGAAGCAGAA---GAAGAAAATTCGTCCATCGATTCGAAAACGAGC
TCAACACTACCA---CTTTCATCAACTGTTGAACAGCAATACTCATCT---TTAATGGAT
TTTGAT---TTT------GAT---ATC---------------------GAT---------
------------TCATCTTGG------------------------------CCGTTCGAT
CGA---------AAT------ATATTTACCTCGAATCCT---------TCATCTCCT---
---AAT------TAT---CTTCTTTCT------------------TTAGCTTCTTCT---
---------CCA------CTTCGAAATCCAACT------TTTTCTGAACACCAA------
------------------------------AGTTTTCCTAAT------TGGGTTTTT---
------------------------------------------------------------
------------------------------------TTAGATGAAGAT---GATGAGAAA
TCTAGCTTCAAAGCAAAC---------------------------------------TCT
TTAAGCAATTGTAATACCATAAATGGAAAT---TCGGTCAGA------------GATAAA
AAT---------------------AAGAGG------AAG---------TTTCTT------
CCAGCATCT------------------------GTTGGA---------ATGTTACCAGTT
GAAATGCAAGATGGATCT------TCTGTG---ATAAAA---------------------
------GAGAAGATGTTGCAGGCACTTCAGCACTTT---AAGGAATCAATG---GAT---
CAG---CACATTTTGGCTCAAATTTGGGCACCTGTA------AAGAAGGGGGAT------
CATTAT---GTACTCACT---ACTTCTGGGCAA------CCGTTT------GTTCTTGAT
CCACAGAGTAACGGACTTCTTCAATATCGAACGGTGTCTCTGATGTACATGTTTTCTCTG
GAA---GGTGAG------------AGTGATGGGGAGCTG---GGGCTTCCTGGAAGGGTT
TTCCGGCAGAAGTTGCCAGAA---TGGACTCCAGATGTTCAGTATTACAGCAGCAAGGAG
TATCCT---CGTCTGAATCATGCT---TTGTGTTATAATGTTCGTGGGACCCTTGCCTTG
CCAGTCTTT---GAA---CCATCAAAGCAGTCCTGTCTT------GGTGTTATTGAGCTT
ATAATGATGTCGCAGAAG---ATAAACTATGCCCCTGAAGTTGATAAAGTCTGTAAAGCT
CTTGAGGCTGTAAATCTG---AAGAGTTCT---GATTCATTGGATCACCCA---AGCTTT
CAG------------------------ATTTGCAATGATGGTCGTCAATATGCCCTTGCG
GAAATCTTGGAAATACTGACCGTCGTATGTGAGACCCATAGATTACCTTTAGCCCAAACC
---TGGGTT---------------CCA---TGCCAGCAT---CGC---------AAGATT
TTAGCTGACGGTGGTGGT------------GTGGAGAAGAGC------TGTATGAGCTTT
GAT---GGAAGCTGCATGGGG---CAGGTTTGCATGTCAACT------ACTGATGTAGCA
TTCTATGTGGTAGATGCTCACATGTGGGGGTTTCGGGATGCCTGCTCAGAGCATCACTTA
CAGAAG------------------GGACAGGGG---GTGGCTGGGAGGGCA---TTTTCA
TCAAAAGGCTCGTGTTTCTCCATG---GATATCACACAATTTAGCAAAACTCAA------
------------TATCCTCTTGCACACTATGCACAAATGTTTGGGTTA---------AGT
AGCTGCTTCGCTATCTGTCTG------TGTAGCACTCATACTGGAACC---GATGATTAT
ATTCTAGAGTTCTTTCTG---------CCA---------CCTGGCATC---ATGGACTTA
AGTGAACAACTGACCTTTGTGAACTCG---GTCCTGGCCACAATGAAGCACCAC---TGC
CGGAGT------TTAAAGGTTGCTTCGAAA------------GAC---GAACTTGGAGAG
------------GAA---------------------------------------------
------AAACCT------GTAGAAATAATTGAAACATCAACGGACAAGAATCTT---GAC
TTGAGATTT------------AAG---TCTACTCAAACATCTTCTCAGATTAAATCC---
---CCAGGGGAA---CCCAATAGTTTATCAAACCAAGGATGCACA---------------
------------------------------------CAAAAAACAGAT------TTGTTT
GAG---AAGCAATCCATGGTG------------------------GAAATGGGTGAT---
CCAAGGAATGGA---GATAATGCAGTTTCCATGAGTACAAACCACACTACCCTTTCA---
GGCAACAAA---------------GGCATGAAGAAAACACTGGAAAAAAAGAAG------
GGAAAAGCAGAGAAGTCGATCAGTTTAGATGTCCTA------CAACAGTATTTTGCT---
---GTTAGTCTTAAGGATGCTGCGAAG------AGCCTTGGAGTTTGCCCAACTACCATG
AAGCGC---ATC---TGCAGGAATCAT---GGGATTTCACGA------------------
TGGCCATCTCGCAAGATCAACAAGGTTAATCATTCTATTTCCAAGCTGAATCGTGTAATT
GAATCTGTACAAGGTGCTGAAAGAGCGTTCGAC---CTA---ACTTCTTTC---------
---------AATACAAGCCCAGGCCCTATCTTCGTA------------------------
---------GGTTCA------TTATCTTGG------------------CCTGTCTGTTTA
AAT---GGACCCAAAGAACAACAC------------------------------------
------TCAACAGATCCCAATCTCTTTGAATTTCAGAGGGGAAAGGAG---------ACA
AATTTATCAACC---------CGT---------------------ACGGAACCAGAAACT
TATGAT---GGTAAGATAGGG---------ATCAAA---ATACTTGAAATGGATGACCTG
TCAACCCACCAG------GAACAATTTCTTAATCCTGGGGGTTTGCATTCAGAGCTCGGT
AAAGGTTCAAGCTTTATGAAAATTAGAAGTGGTTCA------------------------
GGGGAGGAGAGCACAGAGACCCCT---ACT---TCTCATGGTTCA---------------
---TGCCAAGGTAGT---------------------------CCGATAAATGAAACTACT
ATCACAAATGATGTGTTTATTTCTTCTGTCCAAGGACCAGGTGAA---AGT---------
AATAGGTCTTTCTTGGGTGTGAAACCTCAACCAAGT---GAACAATTAAATATATTTTCT
---------------------------TCCCATTCAACTCCTGAAGCTCCTTTTATGACA
CAACAACCACCATTG---GGTGGA---ATGCTAATTGAGGAT---GCTGGGAGCTCCAAA
GATTTAAGA---AAA---------------------CTCAGCAATTTGGTTTCAGAGCTA
GAAGAGTGG------------GAGCTGGAG---------------------TCAAATTCG
AAAAACCATGTATGT---CCTGGTAATGTGCCC---CCAGAAGGAATGAATCCTAATGGG
CACACAATGCCACACATTACAGCTGCTGAA---GACACGAAAATCCTCACTTTTAAGGTG
AATTATCAAGAT---GATATTATAAGATTTCGGCTTCCTGTCACTTCT---GGTATGCAT
GAGTTGATGGGGGAAGTAGCAAAGAGGTTC---AAGTTG---GAGGTA------GGTACA
TTTAGCATGAAGTACTTGGACGATGATCATGAATGGGTTTCACTAGCTTGTGATACAGAT
TGGCAGGAGTGTATGGATAACTCA---GGACTATCA---GGCAAGCGTGTGACCAGACTC
ATGGTC---------CATGAAATAATT---GCCGACTTGGGAAGCTCTTGTGAGAGCTTA
---AGAGGG---------------------
>HaNLP7
---------ATGCCCGAAGCAGAA---GAAGATAACCGCTCAAAC------------AAC
AACCACAACATT---TTTAAC------AAACCACCG------TCGCCGCTGACGGAGGAC
CTGCCG---GTCATG---ATGACCATGGATCTC---------------GAC---------
------------GGTTCCTGG------------------------------ACGTTCGAT
CAGATC---------------TTC---TCGTCGGATCCT------------TCGCCC---
---TCG------TTT---ATTTTATCC------------------GCCACGGAGCAGTCG
TTCTCG---CCG------CTTTGGGCGTTTTCT------GATGAGAATAATAACAATAAT
AAT---------------------------GAGATTAACGACGGAAGTGCGACGTTG---
------------------------------------------------------------
------------------------------------ACCTCTGCCGTA---GCGGCTCAC
CGGATTGTTTCAGATAAC---------------------------------------GGT
GAACAAGTGACGAGAAAGGTGACAAACAAT------------------------GATATG
AAA---------------------AGGCAG------CTA---------------------
CCGATGCCGGTTTTGGAG---------------GTAAGT------------------CCA
GAATATCAAGATGCAACG------TGTGTG---ATCAAG---------------------
------GAAAGAATGACAATGGCGCTACGTTACTTT---ATAGAATTGGGT---GAA---
AAG---CATGTTTTAGCTCAAGTTTGGGCGCCTGTG------AAAAACAAGGGT------
CGATAC---GTGCTCACA---ACATCTGGTCAA------CCGTTT------GTTCTTGAC
CCGAACTGCACTGGGCTTCATCAGTACAGAATGGCTTCTTTGATGTATTCGTTTTCTGTT
GAC---GGTGAG------------ACTGATGGAGTTCTT---GGGCTTCCAGCTCGGGTT
TTCAGACAGAAGCTTCCTGAA---TGGACTCCGAATGTGCAATATTATTCTGATAAAGAG
TACCAA---CGGCTTAATCATGCT---TTGAGTTATGATGTTCGTGGAACACTCGCTTTG
CCTGTGTTT---GAA---CCTTCTGGTCAATCGTGTGTT------GGTGTGCTTGAGTTG
ATTTTGACTTCACAGAAA---ATAAATTACGCTCCTGAGGTTGATAAAGTCTGCAAGGCA
CTTGAGGCGGTAAATTTG---AAAAGTTCA---AACATATTGGATTCTCCG---AATACG
CAGGCAAGCATGTTTTTTGTAACTCAGATATGTAACGAAAGTCGACAACAAGCCCTAGCT
GAAATCCTGGAGGTATTAGCAGCGGTCTGCGAGACTCATAATTTCCCGTTGGCTCAAACA
---TGGGTC---------------CCA---TGCAGGCAC---CGA---------AGTGTC
TTAGCCTATGGTGGTGGG------------TTCAAGAAAAGC------TGCAGCAGTTTC
GAT---GGAAGTTGTATGGGT---CAAGTATGTATGTCAACA------ACCGATGTGGCT
TTTTATGTCGTTGATGCTCATATGTGGGGATTCCGTGAGGCTTGTGCTGAACATCACCTA
CAAAAA------------------GGCCAAGGT---GTAGCTGGACGGGCC---TTTGCG
ACCCGTAGTTCATGTTTTTGTGAA---AATATTACGCATTTTGGTAAAACGGAA------
------------TACCCGTTGGTCCATTATGCGCGTTTGTTTGGGTTA---------GTT
GGATCTTTTGCTATTTGTTTG------AGGAGTACTCATACAGGTGAT---GACGATTAT
ATTTTGGAGTTTTTTCTT---------CCT---------CCTAATATG---GTTGACTGT
AAAGATCAACAAACAATGTTGAGCTCA---TTGTTGACTTCAATGAAGCAGCAT---TTT
CGCAGT------CTGAAAGTTGCTTCGGGT------------GAA---GAAATAGGAGAA
------------GAT---------------------------------------------
------GGTAGA---TTTGTTGAAATTATTAAAGCG---------------------TCT
GTG------------------AAT---GGTGATATTATTGATTCAGGAATTCAGTCC---
---ATTCGCCTA------------------------------------------------
------------------------------------TCAGAATCTGCT------ATATCA
AAC---GGTGGGCCGTTTATT---------------------------------------
GCT------GGA------------------CCAAATGCGATAAATGGAAATAATGGG---
AAATTAGAG---------ACGGTGGAAAAAACTAAAAAATCAGAAAGAAAACGA------
GGGAAGGCTGAGAAATCGATTAGTTTGGAGGTTCTT------CAACAACATTTTGCA---
---GGAAGTCTTAAAGATGCTGCAAAG------AATCTTGGTGTTTGCCCAACTACAATG
AAACGG---ATA---TGCAGACAACAT---GGAATTTCAAGG------------------
TGGCCTTCTCGTAAGATAAACAAGGTTAACCGCTCGCTCACGAAATTAAAACGAGTGATT
GAATCGGTACAAGGTGGTGAAGGAACGTTCACT---ATT---CCTTCTTTA---------
------------------------------GCAACC------------------------
---------ACCCAA------CTCCCTCTCGGT---------------GTCGAGTCCCCA
TCT---TGGCCAACGGGTCCAAAC------------------------------------
---------GGTTCACCAACT------------------------------------AAC
CAACAC---------------AGT---------------------TCACCTAGGTCCAAA
CCGTTT---GACCCTCCATGC---------CCAAAG---------------------ACC
GATCAAGGTTCA------CCGTCT------------------------------------
---AACCAACACGGCAGCCGAGAAGCCAGTACCGGT------------------------
AGC------------------CCA---AAT---TCTCACAGGTCT---------------
---TGCCAAGAAAGT---------------------------CAAGCGTTCGAAGTCAAA
------------------------------------------------GCA---------
CCGAATGTACCTGCTGAGTTC---------------------ACCGTATCCAACGCTCTT
---------------------------------------------CAAGCCGCACAA---
ACAGAAGAACCCTTT---AGAGGAATAATGTTAATCGAGGAT---GCTGGAAGCTCACAC
GATCTAACA---AAT------------------------------------------CTT
TGTCCGGGC------------------------------------------ACCGAGCCT
GTTGAAAAGGTACAA------GAACTTAGTCCA---AAGGTA------------------
---------CAACCTTTCACAGCCAGGACT---GAAATGAAAACAATAACGATAAAGGCA
AGTTACAGAGAA---GATATAATCAGGTTTCGTGTGGCGACAAACTCA---GGTATTGTC
ACATTGAAAGAAGAAGTTGCAAAAAGGCTG---AAGTTA---GATGTG------GGTACA
TTTGATATAAAGTATCTTGATGATGATCATGAATGGGTTCTAATAGTCTGTGACGCAGAT
TTACAAGAATGTATCGAGCTGTCG---ATGTCATCG---GGGTGTAACATAATAAGGCTT
TTAGTT---------CATGATTTGTCG---ACTAATCTCGGGAGCTCGTGTGAGAGTTCA
---GAT------------------------
>AtNLP7
---------------ATGTGCGAG---CCCGATGATAATTCCGCT------------AGA
AACGGCGTCACT---ACTCAA------CCTTCGAGGTCAAGGGAGCTT---CTAATGGAT
GTTGAC---GACTTA---GAT---CTT---------------------GAC---------
------------GGTTCATGG------------------------------CCACTAGAT
CAAATC---CCTTAC------TTATCCTCATCGAATCGCATG------ATTTCTCCG---
---ATT------TTT---GTCTCCTCT------------------TCCTCTGAGCAGCCT
TGCTCG---CCT------CTCTGGGCTTTCTCC------GACGGTGGAGGAAAT------
------------------------------GGTTTTCACCACGCAACCTCCGGTGGCGAT
------------------------------GATGAGAAGATCAGCTCTGTCTCCGGTGTT
CCT---------------------------------TCTTTCCGTCTC---GCCGAGTAT
CCTCTCTTCCTCCCTTACTCTTCTCCA------------------------------TCA
GCAGCTGAGAACACAACAGAGAAGCATAAC---AGTTTC---------------CAGTTT
CCG---------------------TCTCCA------TTGATGAGC---CTAGTC------
CCA---CCA------------------------GAGAAC---------------------
------ACAGACAACTAC------TGTGTG---ATCAAA---------------------
------GAGAGGATGACTCAGGCGCTTCGATACTTC---AAAGAATCAACC---GAA---
CAA---CACGTTTTGGCTCAGGTCTGGGCTCCTGTG------AGAAAGAATGGT------
CGTGAT---TTGCTGACG---ACTTTGGGTCAA------CCTTTT------GTTCTTAAT
CCTAATGGTAATGGGCTTAATCAATACAGGATGATCTCTCTCACATATATGTTTTCTGTG
GAT---AGTGAA------------AGTGACGTAGAGCTC---GGACTCCCGGGTCGAGTT
TTCCGTCAGAAATTGCCTGAA---TGGACTCCAAATGTTCAGTACTATTCCAGCAAAGAA
TTCTCG---CGGCTTGATCACGCC---TTGCACTACAACGTGCGTGGTACACTGGCCTTG
CCTGTCTTT---AAT---CCCTCTGGTCAGTCCTGCATA------GGTGTTGTGGAACTT
ATAATGACCTCAGAGAAG---ATTCACTATGCACCCGAAGTGGACAAAGTTTGCAAAGCC
CTTGAGGCGGTAAATCTG---AAAAGCTCG---GAAATACTTGATCACCAA---ACAACA
CAG------------------------ATATGCAATGAGAGTCGCCAAAACGCGCTTGCT
GAGATTCTCGAAGTGCTGACAGTTGTATGTGAGACCCATAACTTGCCTCTCGCTCAGACT
---TGGGTT---------------CCA---TGTCAGCAT---GGG---------AGCGTT
CTTGCCAATGGTGGCGGT------------CTAAAGAAAAAC------TGCACCAGCTTT
GAC---GGTAGCTGCATGGGT---CAAATCTGCATGTCTACA------ACCGACATGGCC
TGCTATGTCGTGGATGCTCATGTCTGGGGCTTTAGAGATGCCTGTCTTGAACACCATCTC
CAGAAA------------------GGCCAGGGA---GTCGCTGGACGAGCT---TTTCTC
AATGGTGGCTCATGTTTCTGCAGA---GACATCACCAAGTTCTGCAAAACGCAG------
------------TACCCACTAGTCCATTATGCGCTCATGTTCAAGTTG---------ACC
ACTTGTTTTGCAATATCTCTC------CAGAGCTCTTACACGGGCGAC---GACAGTTAC
ATTCTTGAATTTTTTCTT---------CCT---------TCGAGTATA---ACAGACGAC
CAAGAGCAAGATTTGCTGTTGGGTTCT---ATTTTGGTGACAATGAAAGAACAT---TTT
CAGAGT------CTGAGGGTTGCATCTGGG------------GTT---GACTTTGGTGAA
------------GAT---------------------------------------------
---GACGACAAATTGTCTTTCGAGATCATCCAAGCATTACCGGACAAGAAGGTT---CAT
TCAAAAATA------------GAA---TCC------ATTCGAGTTCCCTTTTCTGGT---
------------------------TTTAAGTCAAATGCA---------------------
------------------------------------ACAGAGACGATG------TTGATT
CCT---CAGCCTGTGGTTCAG---------------------------TCTTCTGAT---
CCA------GTA---------------AATGAGAAAATCAACGTGGCCACTGTTAAC---
GGT---------------GTGGTTAAGGAGAAGAAGAAAACAGAGAAAAAGCGT------
GGGAAGACTGAGAAAACAATCAGTCTAGATGTACTT------CAGCAGTATTTCACT---
---GGAAGTCTCAAAGACGCTGCAAAG------AGCCTAGGAGTTTGCCCGACGACAATG
AAGCGA---ATT---TGCAGGCAACAC---GGAATCTCGCGG------------------
TGGCCATCGAGGAAGATCAAGAAAGTGAATCGTTCAATCACAAAGCTGAAACGAGTCATC
GAATCTGTTCAAGGTACTGATGGAGGCCTCGAC---CTG---ACTTCCATG---------
------------------------------GCCGTT------------------------
---------AGTTCC------ATCCCTTGG------------------ACACACGGTCAA
ACA---TCAGCACAGCCACTAAAC------------------------------------
------------TCACCCAAT---------GGTTCCAAACCACCT------------GAG
CTACCAAACACC---------AAT---------------------AATTCACCTAACCAT
TGGTCA---AGTGATCACAGT---------CCGAAC---------------------GAG
CCAAATGGTTCG------CCTGAGTTACCACCAAGCAATGGT------------------
CACAAGCGATCACGAACGGTGGATGAGAGCGCTGGG------------------------
ACT------------------CCA---ACC---TCTCATGGCTCA---------------
---TGTGACGGTAAC---------------------------CAATTAGATGAACCGAAA
GTCCCAAATCAAGATCCGCTCTTC------------------------ACG---------
GTTGGTGGATCACCCGGGCTCCTTTTTCCACCTTATTCTAGAGATCATGATGTATCTGCA
------------------------GCTTCCTTCGCAATGCCGAACAGGCTTCTTGGT---
TCTATAGACCATTTC---CGAGGA---ATGCTCATTGAAGAC---GCTGGAAGTTCAAAA
GATCTGAGA---AAT------CTCTGCCCC---------ACTGCAGCATTTGACGATAAG
TTTCAAGAC------ACAAACTGGATGAACAAT------------------GATAATAAT
AGCAACAACAACTTA------TACGCTCCCCCA---AAGGAAGAGGCCATTGCAAATGTT
---------GCATGCGAACCATCAGGCTCA---GAAATGAGAACGGTAACAATCAAAGCA
AGTTACAAAGAC---GACATAATACGGTTCAGAATATCCTCGGGTTCA---GGTATAATG
GAATTGAAGGATGAAGTGGCTAAGAGGCTG---AAAGTT---GATGCA------GGAACG
TTCGATATCAAGTATCTTGACGATGATAACGAATGGGTTTTAATAGCTTGTGATGCTGAT
CTTCAAGAATGTCTCGAGATCCCT---AGATCCTCC---CGCACGAAAATCGTAAGGCTC
TTAGTT---------CATGATGTAACG---ACAAATCTAGGGAGCTCCTGCGAGAGCACT
---GGAGAATTG------------------
>AtNLP6
---------------------------ATGGAA---------------------------
---------------CTTGAC---------------------------------------
---GAC------TTG---GAT---CTC---------------------AGC---------
------------GGTTCTTGG------------------------------CCGTTAGAT
CAGATC---------------ACT------------------------TTTGCTTCA---
---AAT------TTC---AAGTCTCCT---GTCATTTTCTCT---TCCTCCGAACAACCT
TTCTCT---CCT------CTCTGGTCCTTCTCC------GAAACTTCTGGAGATGTCGGC
GGCGAG------------------------CTTTACTCCGCCGCAGTAGCTCCC------
------------------------------------------------------------
------------------------------------ACTCGCTTCACC---GATTATTCC
GTCTTACTCGCT---------------------------------------------AGT
TCTGAATCTGAAACCACGACCAAGGAGAAT---AAT------------------CAGGTT
CCT---------------------TCTCCG------TCA---------TGG---GGT---
ATAATGCCTTTG---------------------GAGAAT---------------------
------CCAGATAGTTAC------TGTGCC---ATCAAA---------------------
------GCCAAGATGACTCAAGCGCTTAGATACTTC---AAGGAATCTACTGGACAA---
CAA---CATGTTCTTGCTCAGGTTTGGGCGCCTGTC------AAAAACCGTGGT------
CGATAT---GTTCTTACA---ACTTCAGGACAG------CCATTT------GTTCTTGGT
CCCAATAGTAATGGCCTTAATCAATACAGGATGGTTTCATTGACGTATATGTTTTCCCTT
GAT---GGTGAA------------CGGGACGGAGAGCTC---GGGCTTCCTGGTCGCGTT
TTCAGGAAAAAGTTACCTGAG---TGGACTCCTAATGTGCAGTATTACTCCAGCAAAGAG
TTTTCA---AGGCTTGGTCACGCC---TTGCACTATAATGTTCAGGGAACTTTGGCTTTG
CCTGTTTTT---GAA---CCATCCAGGCAACTCTGTGTA------GGAGTTGTCGAGCTT
ATTATGACTTCTCCGAAG---ATTAACTATGCTCCTGAGGTTGAAAAAGTTTGTAAAGCG
CTTGAGGCCGTGAATCTG---AAAACTTCG---GAAATATTGAACCACGAG---ACTACT
CAG------------------------ATCTGCAACGAGGGTCGCCAAAATGCGTTAGCT
GAGATTTTGGAGATACTGACAGTGGTGTGCGAGACCTACAAACTGCCTTTAGCCCAGACA
---TGGGTC---------------CCT---TGCAGGCAT---CGC---------AGTGTT
CTAGCCTTTGGAGGTGGT------------TTTAAGAAAAGC------TGTTCGAGCTTC
GAT---GGAAGCTGTATGGGG---AAAGTCTGTATGTCTACT------AGTGATTTAGCG
GTTTATGTTGTTGATGCTCATGTTTGGGGTTTCCGAGACGCCTGTGCTGAACACCATCTG
CAGAAG------------------GGACAAGGT---GTTGCTGGGAGGGCG---TTTCAG
TCTGGAAATCTATGCTTCTGTAGA---GATGTTACTCGGTTCTGCAAAACCGAC------
------------TACCCATTAGTACACTATGCACGGATGTTCAAGTTG---------ACG
AGCTGTTTCGCGGTCTGCTTA------AAGAGCACATATACAGGGGAT---GATGAGTAC
GTTCTTGAATTCTTTCTT---------CCT---------CCAGCCATC---ACAGACAAG
AGTGAGCAAGATTGTCTATTGGGTTCT---CTGCTTCAGACAATGAAGCAGCAC---TAT
TCGAGT------CTCAAGGTTGTCTCTGAA------------ACT---GAACTCTGTGAA
------------AAC---------------------------------------------
---AACATGTCT------CTTGAAGTCGTGGAAGCTTCGGAGGACGGAATGGTT---TAC
TCGAAACTT------------GAA---CCAATCAGGATACATCATCCAGCACAAATC---
---TCTAAGGATTACCTTGAG---CTCAACGCACCCGAA---------------------
------------------------------------CAGAAGGTGAGC---------TTA
AAC---TCTGACTTTATGGAG---------------------AATAATGAAGTTGAT---
GAT------GGG------------GTTGAGAGGTTCCAAACGCTTGATCCTATACCA---
GAGGCCAAA---------ACAGTG---------AAAAAATCAGAAAGGAAGCGT------
GGGAAAACAGAGAAAACGATCAGTCTAGAAGTGCTT------CAACAATATTTTGCT---
---GGTAGTCTAAAAGATGCAGCAAAG------AGCCTCGGAGTTTGCCCAACAACAATG
AAACGC---ATT---TGCCGACAACAC---GGGATCTCACGG------------------
TGGCCATCTCGAAAAATCAACAAGGTGAACCGATCTCTCACACGACTTAAACATGTTATA
GACTCGGTTCAAGGTGCTGATGGATCACTCAAC---TTG---ACGTCCCTC---------
------------------------------------------------------------
---------TCTCCT------CGCCCTTGG------------------CCTCACCAA---
------ATCCCT------------------------------------------------
---------------CCAATC------GATATCCAATTAGCAAAG------------AAC
TGCCCTCCAACT---------TCT---------------------ACATCTCCC------
CTAAGT---AATCTCCAAGAT---------GTCAAA---------------------ATC
GAAAACAGAGAT------GCAGAA------------------------------------
------------------------GACAGTGCAGGT------------------------
TCA------------------TCA---ACA---TCGCGTGCTTCT---------------
---TGCAAAGTGAAT---------------------------CCTATT------------
------------------------------------------------TGC---------
GAGACG------------------------------------CGTTTTCGGCTTCCTACA
------------------------------------------------------CAC---
AACCAAGAACCATCC---AGACAA---GTGGCCTTGGACGAT---TCGGATAGTAGCTCT
AAA---------AAC---------------------------------------------
ATGACAAAT------TTT---TGGGCACAC---------------------TTAACCTGC
CAAGAT---------------ACAGCTTCTCCA---ACAATT------------------
---------CTC---------------------CAACATAAGCTCGTGAGTATAAAGGCA
ACGTACAGAGAA---GACATCATCAGGTTCAAGATCTCACCAGAGTCGGTAAGCATTACG
GAACTTAAGCAGCAAGTGGCCAAAAGGCTG---AAGCTC---GAAACG------GCAGCC
TTTGAGCTCAAGTATCTAGACGACGATAGAGAATGGGTCTCCGTCTCATGCGATGCTGAC
CTCAGCGAATGCCTCGACACG------TCTGCAGCA---AAAGCGAACACACTGAGGCTC
TCAGTA---------CATGACGTGACT---TTTAACTTTGGGAGCTCATGCGAAAGCTCA
---GAGGAAACTATGATGTGCTTG------
>MtNLP6
---------------ATGTCAGAA---CCTGAAGAAGAAAATCAAGACTTTCCTCCCAAG
ACAAAAACATCA---TTAGAA------GAACAT---------GGTTGT---TCTATGGAT
TTTGAC------CTA---GAT---TTA---------------------GAA---------
------------ACATCATGG------------------------------CCTTTGGAT
CACATG------TCC------TTT---ATCACCAATCCC---------ATGTCACCT---
------------TTT---TTATTTTCA------------AAC---ATCTCTGATCAACCT
TCTTCT---CCT------CTTTGGACTTTTACT------GATGGAGAAGAT------GGC
AAA---------------------------CTTGCAGCT---------------------
------------------------------------------------------------
------------------------------------TCAGCTTTATCT---GATTGCCAC
AAGATCTTCTCTTGTGAT---------------------------------------TCA
AATTCAATAACTGAGAAGCTGGTGGAGAAA------------------------GACGAC
AAC---------------------AAAACA------CTTTTGCCACCTCTTTTG------
CCA---CCAATA---------------------GAGAAT---------------------
------TTGGATGGATAT------TGTGTA---ATCAAG---------------------
------GAAAAGATGACACAAGCGCTTCGTTACTTT---AAAGAGTGGACT---GAA---
CTG---AATGTTCTGGCTCAGGTTTGGGCACCTGTG------AGGAATGGTAAT------
CGGTAT---GTACTTACA---ACTTCAGGTCAA------CCCTTT------GTCCTTGAT
CCGCATAGTAATGGACTCAATCAGTATAGAACGGTCTCCCTGATGTACATGTTTTCTGTG
GAT---GGAGAG------------AACGATGGAACTCTA---GGACTTCCTGGTCGAGTT
TTTCAGCAGAAACTACCAGAA---TGGTCTCCCAATGTTCTGTACTATTCTAATAAAGAG
TATCCC---CGCCGAGATCATGCT---CAACATTACAACGTTCGTGGAACCTTGGCTTTG
CCTGTATTT---GAA---CCTTCGTTGCAGTCGTGTATC------GGTGTGATAGAGTTG
ATCATGACTTCACTAAAG---ATTAACTATGCTCCTGAGGTTGAAAAAATCTGCAAAGCC
CTAGAGGCAGTAAATTTG---AGGAGCTCA---GAGTTTTTGGACCATCCA---TTCACT
CAG------------------------ATTTGCAATGAAGGGCGTCAAAATGCATTATCG
GAGATCTTAGAGATATTGACAGTGGTGTGTGAAACTCATAATCTACCTCTAGCCCAAACA
---TGGGTT---------------CCC---TGTAGGCAT---AGG---------AGTGTT
TTGGCTCATGGTGGCGGT------------TTCAAGAAAAGT------TGTTCGAGTTTT
GAT---GGTAGTTGCATGGGG---CAAGTATGCATGTCGACA------ACTGAGGCAGCA
GCCTATATTGTAGATGCTCATTTATGGGGCTTCAGAGAGGCATGTGTCGAGCATCACTTA
CAACAA------------------GGTCAAGGT---GTTGCGGGTAGGGCG---TTTTTG
TCTCAAACCATGAGCTTCTGCACA---AACATTACCCAGTTCTGCAAGACAGAT------
------------TACCCTTTGGTTCATTATGCTCTCATGTTTGGGTTA---------ACA
AGCTGTTTTGCAATCTGTTTG------CGGAGTTTTCATACAGGAAAT---GACGATTAT
GTATTAGAGTTTTTTCTG---------CCT---------CCTGGGATC---ACTGAATTT
CATGAACAGAAGACGCTGTTGGGATCC---ATATTTTCAACAATGAAACAGCAT---TTT
CAGAGT------CTTAACATTGCTGCTGGT------------GTT---GAACTCGAGGAA
------------AAT---------------------------------------------
------GGTTCA------ATTGAAATTATTGAAGCAACTGATGAAGGCATT------CGT
CTTAGAACC------------GAA---TCTATTCCTATTGCTCAATCTATTAAATCA---
---CCACCTAGA---CCCGATGCCTCACCAAATATGGAG---------------------
------------------------------------GACGAAGAGGAG------GGAGTA
CCA---CAGGATCCATCAGAG---------------------------------GTT---
CGT------GGT------------GAAAATGTAGGTGGAAGTGTTGATCCGATGTCT---
ACCTTAGGG---------AATAAAAACATAAAGAAACCCTCAGAGAGGAAACGT------
GGAAAAACTGAGAAATCAATTAGTCTTGAAGTTCTA------CAACGTTATTTTGCT---
---GGGAGTCTTAAAGATGCTGCAAAG------AGCCTTGGTGTTTGCCCTACTACAATG
AAGCGT---ATC---TGCAGGCAGCAT---GGGATATCTCGT------------------
TGGCCATCTCGAAAGATCAACAAGGTTAACCGTTCCCTATCCAAGCTCAAACGTGTTATT
GACTCTGTCCAACGCGCTGAAGGAGCGTTTGAT---TTG---AATTCTCTT---------
---------GGTAATAATCAACTTCCAATT---GTT------------------------
---------AGTTCA------TTTCCTGAGCCTTCTACT---------CTGAATAAGTCC
AGC---CAGCAAGGCTCGTTAAGC------------------------------------
AATAGGCCGTCAGAGCCTCAGATGAAAGAGAATGAATTTGATGCC------------TCT
AAAGTATCAGAA---------ACA---------------------AACTTACAGATTGTA
ATGGAA---AATCAATTGCTA---------GGAGGA---------------AGGAAACAT
AGTCTTGAGAAA------GAAGTGATTAATGGTAAAGGCGTGACTATTCAGGAAATTGGA
AAGGACCGAAAAAGGAATAGAACTAGGAGTGGCTCG------------------------
AGCGAAGATAGCACAAAC---CCT---ACT---TCTCATGGTTCA---------------
---TGCCACGGTAGT---------------------------CCCCCAATTGAAATTCCA
ACCATAAAAGATCTGTTCATTCCATCCAACAAT---------------GAA---------
CAACATGTTGTGTTGAGGAGATCGCCAGAGCCAGGAATGCAGCCGACTAATGCTTTAAAC
------------------TCTCCAACTGCTCACCGTATGGTGGACAATGTGATAGCAGAA
CTTCAAGAGCCATTT---GGAGGA---TTGCTAATAGAGGAC---GCTGGAAGTTCGAAA
GACTTGAGA---AAT------TTGTGTCCTTCAGTAGCTGAGGCCATTTTGGAGGATATG
GCTCCAGAA------GCTTGTGGTAACAAC---------------------TTTCCAGGT
TCATCACATCTGGCT------CCTCCTAAACAA---TGCATAGATACTATCAATAATTCA
GCG------ACGCCTTTTGCAGCTAGAAAA---GAAATGAAGACTGTAACTATTAAGGCA
ACATATAGAGAA---GATATCATAAGGTTTAGGGTCTCTTTGAACTGT---GGCATTGTG
GAATTGAAAGAAGAAGTTTCCAAAAGATTG---AAACTT---GAGGTT------GGCACA
TTTGATATCAAGTACATGGACGATGATAATGAATGGGTTTTGATAGCATGTGATGCAGAC
CTTCAGGAGTGCATGTATCTTTCA---AGATCATCCGGAGGAAGCAACATAATCCGGGTT
TTAGTG---------CATGACATAACA---TCGAATCTTGGAAGCTCCTGTGAGAGTTCA
---GGGGAG---------------------
>PaNLP6
---------------ATGTCAGAT---TCCGAGGACGAAAAATCCGAACATACTCCCCAA
TCAAAGCCCACC---GCGGAG------GAACCT---------GGGTCT---GTAATGGAT
TTCGAC------CTC---GAC---CTC---------------------GAG---------
------------AGTTCTTGG------------------------------CCTTTAGAT
CAGATA------GCT------TTC---GCCTCTAACCCT---------ATGTCCCCG---
------------TTT---CTGATTTCC------------GCC---ACATCGGAGCAACCT
TGTTCT---CCT------CTCTGGCTTTTCTCA------GACGTGGACGACGATAGGCAA
GCT---AAA---------------------GTTGCCGCGTCATCCCTCTCCGATGTC---
------------------------------------------------------------
------------------------------------CATCGATTGCTC---TCCTGCAAT
TCGAATTCAGTAGCT------------------------------------------GAA
AAACCAGCGGAGAAT------GAGGAGACT---GAA------------------AAAACC
CGT---------------------TCGCGC------TTTGTT------GCCCTGCCA---
CCAATGCCATTA---------------------GAAACC---------------------
------CCAGATGGGTAT------TGTTTG---ATTAAA---------------------
------GAAAGGATGACACAAGCACTAAGGTACTTC---AAAGAGTTGGCT---GAC---
CAG---AATGTGCTGGCTCAGGTTTGGGCACCTGTA------AGGATGGGGAAC------
CAGTAT---GTCCTTACA---ACTTCAGGGCAA------CCTTTT------GTTCTTGAT
CCACATAGTAATGGACTCTATCAGTATAGAACAGTCTCTCTGATGTACATGTTTTCAGCA
AAT---GGAGAG------------AATAATGGAATCCTG---GGGCTTCCTGGTCGTGTT
TTTCATCAGAAGTTGCCAGAA---TGGTCTCCCAATGTTCAATATTACTCTAACAAAGAG
TATCCC---CGCCGAAATCATGCT---CAAAATTACAACGTTCGAGGAACCTTGGCTTTG
CCTGTGTTT---GAA---CCTTCAGGGCAGTCATGTATT------GGTGTGCTGGAGTTG
ATAATGACTGCTCAGAAG---ATTAACTATGCCCCTGAGGTTGATAAAGTCTGCAAAGCT
CTTGAGGCAGTAAATTTG---AAGAGTTCA---GAAATTTTGGAACATCCA---TTCACC
CAG------------------------ATTTGTAATGAAAGCCGTCAGAATGCATTAGCA
GAGATCTTGGAGATATTGACGGTGGTCTGTGAAGCTCATAAATTACCTCTGGCCCAAACA
---TGGGTT---------------CCT---TGTAGGCAT---CGG---------AGTGTT
CTGGCTAATGGTGGTGGC------------CTGAAGAAGAGC------TGCTGCAGTTTT
GAT---GGTAGTTGCATGGGG---CAAGTTTGCATGTCTACT------ACTGATGTTGCA
TTCTATGTCATTGATGCTCATATGTGGGGCTTCCATGAAGCCTGTGCTGAGCATCACTTA
CAACAA------------------GGTCAAGGA---GTTGCTGGGAAGGCA---TTTTTG
TCTGGCAATATGTGCTTCTGTGGA---AACATTACCCAGTTCTGCAAAACTGAG------
------------TACCCTTTGGTACATTATGCTCTCATGTTTGGCTTA---------ACC
AGCTGTTTCGCTGTCTGTTTG------CAAAGCTCTCATACCGGACAT---GATGATTAT
ATATTGGAATTTTTTCTG---------CCT---------CCTAAGGTC---ACAGACTTC
AACGAACAAATGACCATGTTGGGATCT---ATAGTAGCAACAATGAAACAGCAT---TTC
CATAGT------CTTAAGATAGCTGCTGGT------------CTT---GAGCTCGAGGAG
------------GAA---------------------------------------------
------TGTTCA------GTTGAAATCATTGAAGCAACGAGTGAAAGAGTT------TAT
TCAAGACTC------------GAA---TGTATTATGATTGCCCAACCTACTAAATTG---
---CCACAT---GGGCCTGATGCCTTGCCAAATATGAGG---------------------
---GAGATT---------------------------TTACCGCTGGAT------ACATCA
GAG---CAGCAAATGGTATTC------------------TTAGATGATCAAAATGGT---
GGA------GGG---AGTCTTGGTGATAGAGCTGGTGGAATCTCTGATCAGATACCC---
CCCTTGGAG---------ACTAAAAACATAAAGAAACCCTCAGAGAGAAAACGG------
GGAAAAACTGAGAAATCAATCAGTCTTGAAGTTTTG------CAAAACTATTTCGCT---
---GGGAGCCTTAAAGATGCTGCAAAG------AGTCTTGGTGTTTGCCCCACGACAATG
AAGCGC---ATA---TGTAGGCAGCAT---GGGATATCCCGT------------------
TGGCCATCTCGGAAGATTAACAAGGTTAATCGTTCCCTGTCCAAGCTTAAGCGGGTCATT
GAATCTGTCCAAGGTGCTGAAGGAGCATTTGGT---TTA---AATTCCCTC---------
---------AGCACCAGTCCACTTCCTACGGCTGTT------------------------
---------GGTTCC------TTTCCTGAG------------------CCTTCAAACAAG
TTCGGCCAACAAGCCTCGCTAAGC------------------------------------
ATTCAACTGGGAGAACCACAGATGAAAGAGAGCGAGTTGGATGCC------------TCC
AAAGTATCAGAA---------ACG---------------------AACACACAGACTGAG
GTAGAA---CATCAGTTGGTA---------GGAGGA------------------------
AGGGTGCGAAGT------CCTGAAACTCACGAGAAAAGTGGGTCCAGTCAGGAGTTTGGT
AAAGGCCCTGGAGGACCTAGAACGGGGAGTGCCTCA------------------------
AGTGAAGATAGGGCAAAC---CCA---ACT---TCTCATGGCTCG---------------
---TGCCAGGGTAGT---------------------------CCCCCAATCGAAAGTTCA
CCTCCAAAAGATATATTCATTACAACCAATACTGATCAG---------TGT---GTTGTG
GCTGGGGGATTGCCGGATTTGCAGCCAGCAAGT---------AAACTGAATGGTCCGCCT
---------------------GGGTATGCCATGCCCAACCTT---GTGCCCACAGAA---
CTTCAGGAGTCATTT---GGAGGA---ATGCTGATAGAGGAT---GCAGGTAGTTCCAAA
GACTTGAGA---AAT------TTGTGTCCTGCAGAAGCAGATGCCAATGTGGAGGATCAG
TTGCCAGAA------GCTTGTGCTGCTAAT---------------------CCTCCAGGC
TCTGAC------TTT------GGTCCTAAGCAA---TGCAACAATACTCTTGGCGACACG
ATG------ACGCTTTTCGCAGCTCGGAGA---GAAATGAAGACCGTGACTATAAAAGCA
ACATACAGAGAA---GATATCATCCGGTTTCGTATCTCCTCAACATCA---GGCATTGTG
GAACTGAAAGAAGAAGTTGCCAAAAGACTG---AAACTA---GAGGTG------GGTACT
TTTGATATCAAGTACCTTGATGATGATCAAGAATGGGTTTTGATAGTATGTGATGCAGAC
CTTCAGGAGTGCATGGATATCTCT---AGATCTTCC---GGTACTAACATAATCAGGCTT
TTGGTA---------CATGATATAACT---TCCAATCTCGGAAGTTCCTGTGAGAGTTCC
---GGGGAG---------------------
>McNLP6
---------ATGACCGAGCCGGAC---GCCGATCACCCATCTGGA---TTTTGCCCCAAG
TCCGGTAACCGG---CCGCCC------AGTGCCGACGACAGGACCCCA---CTTATGGAT
TTCGAT------CTG---GAC---TTG---------------------GAC---------
------------ATTTCTTGG------------------------------CCCTTGGAT
CAAATC---CATTCG------TTT---GCTTCCAACCCC---------ATGTCCCCC---
------------TTT---TTGATTTCC------------------ACCTCCGATCATCTT
GGTTCC---CCT------CTTTGGGCCTTCTCC------GAAGCTGATGATGACCATGAT
TCC---------------------------AAGTTCGTTAACGACGCT------------
------------------------------------------------------------
------------------------------------TGCTCTGTTCTC---GGTACTTCC
AATTCGAATTCTGTAGCG---------------------------------------CAA
AAGCCAACTGAGAACCACAAGTTTAAGATT---CTT------------------CCAGTT
CCA---------------------TCTTCG------TCG---------TGG---GGA---
CTAACGCCATCG---------------------GAGAAT---------------------
------CCAGATGGTTAT------TGCCTA---ATTAAA---------------------
------GAGAAAATGGCACAAGCCCTTCGGTACATA---AAAGAATCGTCT---GAC---
CAG---CATGTTCTAGCTCAGGTTTGGGCACCCATT------AAGAGAGATGGG------
AAGGTT---GTCCTTTCT---ACTTACGGGCAA------CCGTTT------GTCCTTGAT
ACACAGAGCAATGGACTTCATCAGTATAGGATGGTCTCTTTGATGTTTATGTTTTCTCTG
GAC---ACCGAC------------CCAGATGGATATCTC---GGACTCCCTGGTCGTGTT
TATCAACAAAAATTGCCTGAA---TGGACTCCAAATGTTCAGTATTACTCGAGCAAGGAG
TATCCA---CGACTTAGTCATGCT---CTTCACTACAATGTTCAGGGGACCTTGGCTTTG
CCTGTTTTC---GAC---CCTTCCGGGCAGTCTTGTCTT------GGTGTTCTCGAGCTA
ATCATGACCTCACCGAAG---ATCAATTATGCACCGGAGGTGGACAAAATCTGCAAGGCT
CTTGAGGCTGTCAATCTT---AAAAGTTCT---GAGATTTTGGATCGTGCG---AATAAC
CAG------------------------ATTTGCAACGAAGGTCGACAGAATGCGCTTGCT
GAAATTTTGGAGGTACTCACAGTTGTATGCGAAACTCATAACTTACCATTGGCTCAAACC
---TGGGTT---------------CCA---TGCAGGCAT---CGT---------AACGTA
CTCGCCTATGGTGGAGGT------------TTCAAGAAAAAC------TGTACTACCTTT
GAT---GGTAGTTGCATGGGA---CGAATTTGTATGTCTGCA------ACTGAGGTAGCG
TTCTATGTTGTCGATGCTCACATGTGGGGTTTTCGAGAGGCGTGTTTAGAACATCATTTG
CAAAAA------------------GGTCAAGGG---GTTTCTGGGAGAGCG---TTTTCA
TCCCACAGCTCATGTTTTTGTGGA---GATATCACCCAATTCTGCAAGACTGAA------
------------TACCCTTTGGTACACTATGCACTCATGTTCGGATTA---------AAG
AGCTGTTTTTCGATCTGCTTA------CGGAGCACGTTTACTGGAGAT---GATGAGTAC
ATTCTAGAGTTTTTTCTG---------CCG---------CCAAGCATT---GTTGATTAT
CAGGAACAGAAGAATTTGTTGGGTGCA---CTAATGGCAACGATGAAGCAGCAT---TTC
TACACT------CTCAAAGTTGCTTCTGGA------------ATC---AACCTTGAGGAG
------------GAG---------------------------------------------
------GAAGGA---CTTGTCGAGGTCATTCAAGCATCGGGAAATGAAGGGTTC---GAG
TCTAGACTC------------GAA---TACATTCAAATTCCCCAACCTATGGAGTTG---
---CCACCCAAG---ACTGATGCCATGGCAAATGCAGGA---------------------
---GAGATA---------------------------GCTGCATCAGAA------CCATTG
AAA---CAGCAATCTTTTGTG------GTTGGTGATGCCGCAAAGGACGAAAACAAT---
TCC------GCT---------------CGGGAGGGGGAAAACCACAACCCTGTTCCT---
TGTCCACAG---------AATAAGGAAGTAAAAAAGCCATCTGAAAGGAAACGT------
GGCAAAGCCGAGAAATCAATCAGTCTGGAGGTTTTA------CAACAATATTTTGCT---
---GGCAGTCTTAAGGATGCTGCTAAA------AGCCTCGGCGTTTGTCCTACAACGATG
AAGCGG---ATC---TGTAGACAACAC---GGGATCTCACGG------------------
TGGCCATCTCGGAAGATCAACAAGGTCAATCGCTCTCTTTCAAAGCTAAAACGCGTGATT
GAATCTGTGCAAGGGGCTGAAGGAGCATTTGGA---ATA---TCTTCTCTG---------
------------------------------GCTACA------------------------
---------AGTCCA------ATTCCTGTTACTGTTAGTTCG------AGTTCTCATCCT
CTA---ACTCCGGATGGGTCTAAT---------------------------CAGCAGAAC
TTTGCTGCTTCTCAACCCTCT---GATCCTCAACATAAAGAAACA------------AAC
ACCTCAGAAACA---------CAG---------------ACATATGACACACGAGCTAGA
TTGGAT---GATCAATTACAC---------AGGGGT---------------------GTG
TTGAGTCCGGAA------GAACTGATTCATGAGCAGAACGGATTTTTGCCGAAGTTTGCA
AATGGCTTAAACAATTATAGAACAGGGAGTGGATCA------------------------
CGGGAAGGGAGCATTGGGACGCCT---ACT---TCTCACGGTTCG---------------
---TGCCAAGGTAGT---------------------------CCTGCAAACGACAGTGCA
GCAGTAGCGAACAATCCGCTTTCTATTCCCCACCAAGAACAA------TGT------GTA
AGAAGAGAATCTCCTGAAGTAACGTTGCATCCA---ATGGATAGACTGAACATATTGGCG
------------------CCCGCTTGTCCCATCCCGGATACACTCGCGATGGTTGAG---
GCCGAGGAACCATTT---GGAGGA---ATGCTGATCGAGGAT---GCAGGAAGTTCCAAG
GACCTAAAA---AAT------CTTTGTGCTTCTGTCGGTGATGCTGTCCTCGACGAGCAA
ATACTCGAA------TTTTCTTGG---------------------------CCCAACCCT
CCTGATAATCAAGCT------CTGAAACAACCG---ATGGACTCTACTATTTGTCACACA
GTT------CCTCATATATCAGTTAGGCAA---GAGCCAAGGAGGATGACAATCAAGGCC
ACTTATAAGGAA---GATATTATTCGGTTTCGGATTCCCTTGAGTTCC---GGTATTGTC
GAGTTAAGAGAAGAAGTGGCAAAGAGACTG---AAGTTG---GAGGTC------GGTACG
TTTGATATCAAATACATGGACGACGATCGAGAATGGGTTCTCATTGCTTGCGATGCAGAC
CTACAAGAGTGTGTAGATATCTCA---AGATCATCA---GGTAGCAATATAATAAGATTG
TTGGTT---------CATGATTTAACT---GTTAATCTTGGGAGTTCTTGTGAGAGTACC
---GGGGAG---------------------
>ZmNLP3
---------------------------ATGGAC---------------TTCGACCCCTCC
CCCGCCTCCGCC---CACGGG------GACGGCAGC------GGCGGC---GCCTGGCCC
TTCGAC---TCGCTCACCACGTCCATGCTCTTC---------------TCC---------
------------TCC------GTCTCCGCCTCC------------------CCG------
CAGCTG---CCGGCC------AGCTCCTCGTCCTGG------------CTCACCCCG---
CCCTCG------CCG---CTCTGGCTC------------------TTCGAGGACCGCCAC
CTGCTC---CCG---------------CTCGAC------GCCCCCTCC------------
------------------------------GCCGCGCCGGAGGCAGCCGTCGCA------
------------------------------------------------------------
------------------------------------GCCGCCGTCGTC---GAGGAGGTC
CAGCGGGCACGCTCC------------------------------------------GGG
AATTCTCACACTACAGGCAAGAGAGTTGAT------------------------CAAATC
AAT---------------------CACAAG------TGGCAGTTT---CATCTATCT---
CTGGACGAA------------------------GATGGC---------------------
------ACAGATAACTCT------AGCTTC---TTCAAG---------------------
------GAGAAGCTTACACAAGCCCTTCGGTACTTC---AAGGAGTCCACA---GAT---
CAA---CATCTGTTGGTCCAAGTCTGGGCACCAGTC------AAGAACGGAGAC------
CGCTAT---GTGCTTACT---ACTTCAGGACAG------CCTTTT------GTGCTTGAC
CACCAGAGCATTGGCCTACTTCAGTACAGGGCTGTATCCATGATGTACATGTTTTCAGTT
GAT---GGGGAA------------AATGCTGGAGACCTG---GGCCTACCTGGGCGTGTC
TACAAGCAAAAGGTGCCTGAG---TGGACACCAAATGTGCAGTACTATAGCAGTGGTGAG
TATCAA---CGACTTAACCATGCG---ATCAGTTACAATGTCCATGGTACGGTTGCCCTG
CCTGTTTTT---GAT---CCTTCTGCTCAGTCGTGTATT------GCTGTCGTCGAACTT
ATAATGACATCAAAGAAG---ATAAACTATGCCTGTGAGGTCGATAAAGTCTGCAAAGCA
CTTGAGGCGGTAAATCTT---AAAAGCACT---GAAATACTGGACCATCCA---AATGTC
CAG------------------------ATATGTAATGAAGGCCGTCAAGCGGCTCTGGTC
GAAATACTAGAGATCTTGACTGTAGTATGTGAAGAGCACAAGCTTCCTTTGGCACAAACC
---TGGGTT---------------CCT---TGCAAGTAT---AGA---------AGTGTA
TTGGCACATGGTGGTGGT------------TTAAAGAAGAGT------TGCTTAAGTTTC
GAT---GGAAGTTGCATGGGG---GAAGTCTGCATGTCAACT------AGTGATGTGGCG
TTTCATGTGATTGATGCTCATATGTGGGGATTTAGAGATGCATGCGTGGAGCATCACCTA
CAGAGG------------------GGACAAGGA---GTTTCTGGAAAGGCA---TTTATC
TCACACAAACCTTGCTTTTCAAAA---GATATCCGCAAGTTCTGTAAGTTGGCA------
------------TATCCTCTTGTACACTATGCTCGCATGTTTGGGTTG---------TCT
GGCTGCTTTGCAATATGCTTG------CAAAGTTCTTATACCGGGAAT---GACGACTAC
ATATTAGAGTTCTTTTTG---------CCA---------CTCGATTGT---ATTGACGAA
GATGACCAAAATGCCTTACTGGAGTCT---ATATTAACTCTGATGAAGCGGTGT---CTT
CGTAGC------CTAAAGCTAGTTGATGAC------------AAT---GATTTGAGTGGG
------------GTT---------------------------------------TCTCTT
CACCTTAGTAAT------GTGCTAAAACTTGAGAATGAAGAATCCAAAACA------GAT
GCACAGTTT------------GAT---GGTTCCCTTCGCGAATCACCTGAGGATGAT---
---AGACATGGAGGATCCCACAAGTTTGATAATGAGAAC---------------------
---CAG------------------------------AAAGTTTTGGAT------ATCACA
GAG---GGACAATTGTTGACT------------------GATGACTACTCTCAAGAC---
AAT------GGT------------ACTTCTGTTGGCAGACCAAATGGTAGTGGTGCT---
TCTGATTCT---TCATTGCTTCACAAAACCAACAAACCCCCTGAAAGAAGACGT------
GGGAAAGCTGAAAAGACTATCAGTTTAGAGGTTCTT------CAGCAATATTTTTCT---
---GGAAGCTTGAAAAACGCAGCTAAA------AGCCTTGGCGTTTGTCCTACAACCATG
AAACGC---ATC---TGCCGGCAGCAT---GGAATTTCTCGT------------------
TGGCCATCTCGGAAAATTAATAAGGTCAACAGGTCTCTCTCGAAATTAAAGCAGGTGATC
GAGTCTGTTCAAGGCTCCGATGCGGCATTTAAT---CTC---ACATCTATC---------
---------------------------------ACA------------------------
---------GGTCCT------CTTCCTATA------------------CCTGTTGGCCCT
TCA------CCAGAGTCTCTCAAT------------------------------GTAGAG
AAATTAACTCAAAGTAAAGTG---GCAGAACTTTCGAATCTTGCT------------GTT
GGTGTTGACAGA---------GAT---------------------TCTTTGCAGAAGTCG
CTTGAA---AATGATGACCAT---------TTTGAT------------------ATAGTC
ATGGCCCAGCAA------GGATTTATAGACAATAACAATGACGTGCAGCTT---------
GAAGCTGACAAAGCTTCTCACTCGAGAAGTTCATCT------------------------
GGAGAGGGCAGCATAAATTCACGC---ACT---TCAGAAGGCTCA---------------
---TGCCAGGGAAGT---------------------------CCAGCAAACCAAACATTT
GTT---------------------------------------------TGT---------
AAGCCAATCGCTTCAATGTTCGCA---GAACCTCAACTTAATCAAGAGGAGTTCAACAAA
---------------------------------------------GAACCTTTT------
CAAGAACCACAACTACCACTTTCAAGGATGCTGATTGAAGAT---TCTGGTAGCTCCAAA
GATTTGAAG---AAT---------------------------------------------
------------------------CTCTTC---------------------ACTTCAACA
TCGGACCAACCATTT------TTGGCCCCTCCC---------------------------
---------AACAACTTGGTGTCAATGAAG---CATTCAGGGACTGTAACGATAAAGGCG
AGTTTTAAGGAA---GATATTGTGAGGTTCCGTTTCCCATGCTCAGGT---GGTGTTATT
GTATTGAAAGAGGAGGTAGCGAAGAGGCTA---AGGATG---GATGTT------GGCACG
TTCGATATCAAGTATCTCGATGATGACCATGAGTGGGTAAAGTTGGCGTGCAATGCAGAC
TTGGAAGAATGCATGGAGATCTCG---CGGCTTTCT---GGCAGCCATGTCATTAGGCTA
CTGGTT---------AGCGATATTGCA---GCACACTTTGGCAGTTCTTGTGGAAGCTCT
---GGT------------------------
>ZmNLP8
------------------------------------------------------------
---------------ATGGCG---------------------GCGACG------------
------------CTT---------------------------------------------
------------GGCTGC---------TCGACG------------------CCA------
------TGTCCACGT------CGC---------TCCACT---------TTTCGGCCG---
------------TTT---CGC---CCC---------------------------------
------------------------------------------------------------
------------------------------------------------------------
------------------------------------------------------------
---------------------------------------------------CGGTGCCGT
CGCCGT---------------------------------------------------GGC
CGTGCGGCGACCCGCATCATCCTTCCATGT---GGC------------------------
------------------------------------------------TGGACACGGTTG
CCCTGCAAG------------------------ACGACG---------------------
------GCCCGAGCGTCC---------------CCGCCG---------------------
------GAAAAGCTCACAGTAGCTCTCATGTACTTC---AAGGAGTCTACC---AAG---
CAG---CATTTGTTGGTTCAAGTTTGGGTGCCTATC------AGGAAAGGGGAC------
CACTAC---ATGCTAAGC---ACTTCAGGGCAG------CCCTTT------GTGCTTGAC
GAACAGAGCATCGGACTTCTTGATTATAGGGCTGTGTCCATGATGTATACGTTCGCTGTG
GAT---GGGGAT------------AGTGTCGAAGAATTG---GGTCTACCTGGACGCGTA
TACAAGCAGAGGCTACCTGAA---TGGACGCCCGATGTGCAGTACTACAGCAGTATTGAA
TATGCA---CGGCTTAACCATGCA---ATAAGTTACGACGTACATGGTACTGTTGCCTTG
CCTGTGTTT---GAT---TCTTCCATGAAGTCATGCATC------GCTGTTGTTGAACTT
ATAATGACATCAAAGAAA---GTAAACTATGCAAGAGAGGTTGGTGAAGTCTCCAAAGCT
CTTGAGGCCGTGAATCTT---AAAAGCACT---GAAGTTATCGAACATCCA---TATGTC
CAG------------------------ATATTTAATGAAGGACATCAAAATGTTCTTGTA
GAGATGTTGGAAATCATAACAGTAATTTGTGAAGAGCTCAAACTACCCATAGCTCAGACT
---TGGGTG---------------CCA---TGCAAATAC---CAA---------AATTTA
TTGATACATTGTGGTGGT------------GAAAATAAGAGT------TGCTTCGATATT
CAT---GAAAGTTGTGCCCAA---GAACTATGCATGTCAACA------AGTGCTGTTATG
TTTCATATTATCGATGCTCATATGTGGGGCTTCCGAGATGCCTGTGTAGAGCACCACCTG
AAGAAG------------------GGACAAGGG---GTTTCTGGAAAGGCT---TTTATC
CTACGTAGGCCTTGCTTTACGAAA---GATGTTACTAGATTCTCTAAAATGGAG------
------------TACCCCCTTGTTCACTATGCTCGTATGTTTGGATTA---------GCT
GGCTGTTTTTCGATATGCTTG------CAAAGTGCTTATAATAGAAAT---GAGGACTAT
GTATTGGAGTTCTTCTTG---------CCA---------CCTGATTGT---AGAGAAGAT
GGTGAGCAAAAGGTTCTTTTGGACTCC---ATCTTAGCTCTGCTGAGACAGTAT---CTT
AATAGA------TTGCAGGTAGCCACTGAC------------GAA---GGCTCAAATGAA
------------GTT---------------------------------------TACCTT
CAAGTCGATGCT------ATTACTATAATTGAAAATGGAGATATAAAGAATGCA---CAT
GTACAACATATG---------AAC---TGTGAA------GGTGGCATTCATGCATCA---
---GATGAGAGAAATATGCATGTAATCCATGAGTCTGAC---------------------
AGCCAG------------------------------AAAAGAATATCC------CCAACA
GAA---TCTGAAACATGTCCA------------TCGCCTGATAACACCAAATGCAAT---
GAC------AAA------------------TTATTTGCTAGACAAAATGGTGGATGT---
ATCTCAGATTCTTTATTGCTTGAAAACAATAGCAAGCATAGTGGAAGGAGACAA------
GGAAAAGAAGAAAAAACATTCAGTTTAGAGGTTATT------CAACAGTATTTTACT---
---GGAAGCTTGAAGAATGCAGCAAAA------AGTCTTGGAGTATGTCCTACAACAATG
AAGCGC---ATT---TGTAGGCAACAT---GGTATTTCTCGC------------------
TGGCCATCTCGACAAATCAGCAAGGTTAACCGTACTGTTTCAAAATTAAAGAAGGTAATT
GAATCTGTTGAAGGGCATGAGGGTGCATTTACT---CTC---ACATCTGTC---------
---------------------------------ACA------------------------
---------GGTCCT------CTTCCTGTT------------------GCTTTTGGTCCA
TCC---AATCCTATCAGTATAAAG------------------------------------
------AACCAAAGCCAAATT------AATGTTTCTGGACTT---------------CCC
ATTCCTTCTGTT---------CAA---------------------GAAAACAGAGACTCA
TCCTCACAGAGTAAGTTACTA---------GAAAAT---------------------GAT
ATTCACCGAAGC------ACTCTTGTTCCCCAGAAAAGCTTTCTAGCT------------
AATATCAACAGACAGATTGAAGCAGAGAAAGCTTCC------------------------
AAC---------------TCGAGA---AAT---TCATCGAAAGAT---------------
---TGTAGAACACAT---------------------------TCTGGGAGATCAGAAGAA
TCCTACCCTGTTAGCCCTGCAAACATGACATTT---------------GTT---------
TCAACACTCCTAGAACCGCAA------CAAAACATGTACATACAAGATGGCTTCACAAAA
---------------------------------------------GAGTCTTTTCAGAAA
GAGGACCTGCGGTTT---CATGGG---ATGTTTGTTAACGGA---TCAGGAAGCTTGAAA
GATTGCATG---AAC---CACATCACTTCTGCAGTTAACGGAACGATTATAGGGCAT---
---CCAGGA------------AGTCTCACG---------------------ACTGCACAA
AATTCAGGGATAATA------ACATGT---CCA---------------------------
---------GGCAGTCTCATCAGTGCGCAG---AATTCAAGGATAGTAACAGTAAAGGCA
CGCTACAAGGAA---GACTTGTTAAGGTTTCGGTTCCCATGTTCTGGA---AGCTTTATC
ACTTTGAAAGATGAGGTGGCCAAAAGAATA---CAAATG---GATGGT------GTTCTT
TTTGACATCAAGTATCTTGATGATGATCATGAATGGGTGAAGTTGACATGCGACACCGAC
TTAGAAGAGTGCATGGAGATCTCT---CGGGCATCT---GGTAGCAACGTTTTGAGGCTG
CTGGTC---------ACTGACATTGCT---CCAGTCCTTGGGAGTTCTTGTGGTAGCACT
---GGA------------------------
>SlNLP7L
---------------ATGTCCGAG---CCGGAAGAAGAAATGAATTTCATTTTCCGTTCA
AAGCCAAAGGAC---TTTGTACATCCACCGCCGGCGACGGCGGCGGCG---GCGCAGCAG
CAGCAGCATGCGGTG---GGGGAGAATCATAGGGATTCGTTGATGATGGAT---CTTGAT
TTGGATCTCGACGCTTCCTGG------------------------------TCATTTGAT
CAGATCTTCGCCGCAGCT---GCTTCAGCTTCAAATCCT---------ATGTCGCCG---
------------TTT---CTCGTATCG------------GCT---GCTTCTGAACAGCCT
TGTTCT---CCA------CTTTGGGCTTTTTCT------GATGAAAACGAA---------
------------------------------GATAAGCCTAACGGAAATGCTCTCTCTACA
GGC---------------------------------------------------------
------------------------------------AGTTTACGGCTC---TCCAACTAC
CCTAGATTTGTCACTTAT---------------------------------------GCT
AATGAACATGAGGCTGCACCTGAAACTGTG---TCTGTC---------------ACTGAT
GAT---------------------AAGAAA------------------AGAATC------
CCTCCACCAATT---------------------AAAGGA---------TTAGCCCCGTTA
GATTATCTGGATAGTTCT------TGCATA---ATCAAG---------------------
------GAGAGGATGACACAGGCACTTCGATACTTC---AAGGAATCAACG---GGA---
GAA---CGTGTGTTAGCTCAGGTCTGGGCACCTGTT------AAGAATGGCGGT------
CGTTAT---GTGCTTACA---ACTTCAGGGCAG------CCCTTT------GTTCTTGAT
CCAGACTGTAATGGGCTTCATCAATATCGAATGGTTTCTTTGATGTATATGTTTTCTGTG
GAT---GGGGAG------------ACTGATGGAGTTCTA---GGACTTCCAGGCCGTGTC
TACCGGAAAAAGTTGCCAGAA---TGGACTCCAAATGTGCAGTATTATTCCAGTAAAGAG
TTCCCC---CGTCTTAATCACGCC---CTGGATTACAATGTTCGTGGAACTTTGGCATTG
CCAGTATTT---GAA---CCATCTGGTCAGTCTTGTGTT------GGTGTACTGGAGCTC
ATAATGACCTCCCAGAAA---ATCAATTATGCTCCTGAAGTTGATAAAGTATGCAAAGCA
CTTGAGGCAGTGAATCTG---AAAAGTTCA---GAGATATTGGACTACCCA---AACCAT
CAG------------------------ATCTGTAATGAAGGTCGTCAGAATGCATTGGTC
GAAATCTTGGAGATATTAACAGCTGTATGTGAAACTTATAAATTGCCTCTGGCTCAGACA
---TGGGTT---------------CCG---TGCAGGCAT---CGC---------AGTGTG
CTGGCTGATGGTGGTGGG------------TTTAAAAAGAGC------TGTAGTAGCTTT
GAT---GGAAGCTGCATGGGA---CAAGTCTGTATGTCTACG------ACAGATGTAGCA
TTTTATGTGGTTGATGCTCACATGTGGGGTTTCCGCGAGGCCTGTGCTGAGCATCACTTA
CAAAAG------------------GGACAGGGA---GTTGCTGGAAGGGCA---TATGCT
TCTCAAAAATCATGCTTTTGTGAA---GATATAGGGAAGTTCTGCAAAACAGAG------
------------TACCCCTTGGTGCACTATGCACGTTTGTTTGGGTTG---------TCC
CGCTGTTTTGCAATCTGCTTA------CGGAGCACTCACACTGGCAAC---GATGATTAT
ATTTTAGAGTTTTTTCTG---------CCC---------CCAAATGAT---GGAGACTAC
ACTGACCAGCTGGCCTTGCTGAACTCT---CTCTTATTGACAATGAAGCAGCAC---TTT
AGGAGT------CTTAGGGTTGCTTCTGGT------------GAG---GAACTTGAGCAT
------------GAC---------------------------------------------
---TGGGGTTCA------GTTGAGATTATTAAAGCATCCACA---------------GAA
GAAAAACTT------------GGT---TCAAGGTTTGACTCTGTGCCAACCACCAAA---
---TCTCTTCCTCAGTCTGCTAGTGTAGCAAATGGAAGG---------------------
------------------------------------AGACATCCTGAT------CTAATG
GAA---GAGCAGCACTCCACT---------GTGGCAAAAGGTGCAGAGGGTGTAAAT---
GTT------ACA---------------GCTGAAGCCCATAATCATGCTTCTGTCCCC---
CAAAATAAA---------CAGACTGGT------AAGAAATCAGAGAGAAAACGT------
GGAAAAGCTGAAAAAACAATAAGCTTAGAGGTTTTG------CAACAGTATTTTGCT---
---GGAAGCCTTAAGGATGCTGCGAAG------AGTCTTGGCGTTTGTCCAACTACAATG
AAGCGC---ATT---TGCAGGCAGCAT---GGGATCTCTAGA------------------
TGGCCATCTCGCAAGATAAACAAGGTTAACCGGTCCCTTTCAAAGCTAAAACGTGTCATT
GAATCTGTGCAAGGAGCTGATGGAACATTCAGC---CTG---ACTTCACTT---------
---------GCACCAAATTCACTTCCTGTTGCTGTT------------------------
---------GGTTCT------ATTTCTTGG------------------CCTGCAGGC---
------ATAAATGGTTCGCCGTGT------------------------------------
------AAAGCTTCGGAGTACCAAGAAGAGAAGAATGAGTTCTCCAACCAT------GGA
ACACCAGGAAGT---------CAT---------------------GAAGAAGCTGAACCT
ACAGAC---CAAATGCTTGGA---------AGCCGG---------------------ATT
ATTGGGAATGAA------GAGCTCTCTCCAAAGCTGAATGGTTTTGTGCGT---------
GAAGGGTCACATAGGTCCAGAACCGGGAGCTTCTCT------------------------
AGAGAAGAGAGCACGGGGACGCCT---ACC---TCCCATGGATCA---------------
---TGCCAAGGTAGTCCTTCC---------------------CCTGCAAATGAGTCCTCC
CCTCAGAATGAGCTGCTCAATTCACCTACACAAGAGTCGGTCATGAAAGTG---------
GAAGGCTCTTTGGAACCAGCTCGTCAGACCACAGGA------GAATTAAACTTATCCACT
---------------------GCATTCCTAATGCCTGGGCTTTTTATTCCAGAACAC---
ACTCATCAACAGTTT---AGGGGA---ATGCTAGTTGAGGAT---GCAGGCAGCTCACAT
GATCTGAGA---AAT------CTCTGTCCGGCT---GGAGAAACCATGTTTGATGAACGT
GTCCCAGAA------TACAGTTGGACAAAC---------------------CCACCATGT
TCTAATGGAATTGCT------ACGAATCAAGTT---CCTCTTCCTGTCGAGAAGATG---
---------CCACAATTTTCTTCCAGGCCT---GAAGTAACATCCGTGACTATAAAAGCA
ACCTATAGGGAA---GACATCATAAGATTTCGACTTTGTTTGAACTCT---GGCATATAT
AAGTTGAAGGAGGAAGTATCCAAGAGGCTA---AAGTTA---GAGATG------GGAACT
TTCGATATCAAGTACCTAGATGATGACCACGAGTGGGTTTTAATCGCGTGCGATGCAGAT
CTACAAGAATGCATTGATATCTCA---AGTTCATCA---GGCAGCAATGTAGTAAGATTG
TTAGTT---------CATGACATAATG---CCCAATCTTGGTAGCTCCTGTGAGAGCTCA
---GGTGAA---------------------
>MtNLP7
---------ATGCAAAAGTCAGAA---GAAGAAAATCATGACCTT---------CCTCAA
AAGTCAAAACCA---CTAGAT---------------------GAAAAT---GTGTTTTCC
ATGGAT---TAT------GAT---ATTGACTTT---------------GAA---------
------------ACTTCATGG------------------------------CCTTTGGAT
CATATATCTAACTCC---------------------------------ATGCATCCT---
------------TTT---TTCTTGCAA------------AAT---ATCTCTGAACAACCT
TTTTCA---CCT------ATTTGGACTTTTTCT------GATGATGATCAC---------
------------------------------AACATTGCA---------------------
------------------------------------------------------------
------------------------------------GCTTCAGGTAAC---AACAAA---
---------------------------------------------------------AAC
ATAATAACTGAAAACCGAGTCGAAAATGAT------------------------GACAAG
CAT---------------------AAACGT------GTGACACCC---CATATAGGTCTA
CCA---CCTTTA---------------------CAAAAT---------------------
------CCACATGGTTAT------TGCCTA---ATCAAG---------------------
------GAAAGAATGACACAAGCTCTTAGAAACTTC---AAAGAGTTAACT---GAA---
CTG---AATGTTCTTGCTCAAGTTTGGGCGCCCGTG------AGGAATGGAAGT------
CGGTAT---AAACTCACA---ACTTCAGGCCAA------CCATTT------GTTCTCGAT
GCACATAGTAATGGACTTCATCAGTACAGAACAGTTTCTTTGATGTATATGTTTTCTGTT
GAC---GGAGAA------------AACGACGAAGTTTTA---GGACTTCCTGGAAGAGTT
TTTCAGCAGAAGTTACCTGAA---TGGACTCCTAATGTTCAGTATTATTCTAGTAAAGAG
TATTCA---AGGCTAAATCATGCT---CTACATTATAATGTTCGCGGAACTTTGGCTTTG
CCGGTGTTT---GAA---CCTCCAGGACAATCATGTGTT------GCTGTGTTGGAATTG
ATTATGACTTCACAGAAG---ATTAACTATGCTCCTGAAGTGGATAAAGTCTGCAAAGCA
CTTGAGGCAGTAAATTTG---AGGAGTTCA---GAAATTTTGGAGCATCCA---TACAGT
CAG------------------------ATATGTAACGAAGATAGACAGAATGCATTATCC
GAGATTTTGGAGATATTGACAGTGGTGTGTGAAACTCATAATTTACCTTTGGCACAAACA
---TGGGTT---------------CCA---TGCAGGCAT---AGA---------AGTGTT
TTGGCTCATGGTGGTGGT------------CTAAAGAAAAAT------TGCTCAAGTTTT
GAT---GGTTATTGTATGGGA---CAAGTTTGCATGTCAATA------ACCGAGGTAGCA
TTCTATATCATAGATTCTCACACATGGGGTTTCCATGATGCATGTGTTGAACATCACTTA
CAACAA------------------GGTCAAGGA---GTTGCCGGAAGAGCT---TTTTTG
TCTCAAAACATGTGTTTCTGTAGA---AACATTACTCAATTCTGCAAAACCGAT------
------------TACCCTTTAGTACACTATGCTCTCATGTTTGATTTA---------ACA
AGCTCTTTTTCAATATGTTTA------CAAAGTTCTCATACCGGAGGT---GATGATTAT
GTACTAGAGTTTTTTCTT---------CCT---------CCTAGTATC---AATAAATTT
TGTGAACAAAAGGGTTTGTTAGGATCA---ATATTGGCAACAATGAAACAAAAT---TTC
CAAAGT------CTTAAGGTTGCTTCTGGC------------GTT---GAACTTGAGGAA
------------GAT---------------------------------------------
------GGATCA------GTTGAAATTGTTGAAATAATA---AATGGAACAGTT---CAT
TCGAGGCTT------------GAA---TCAGTTCCGATTATTCAATCTACTAAATTA---
---TCAGCTAGACATGATGATGCCTCGCCGGATATGGAG---------------------
------------------------------GAGGGAGTGCCACTAGAT------CAATCA
CGA---CAGAAAATAATCACA---------------AATTTTGATGACATAAATGAT---
ATA------GGA---AATCTTGATGATTATGCAGGTGGAAGCATTGATCAGATCCAT---
TCCTTGAAG---------ACTGAAACCAAAAAGAAACCGTCGTTGAGAAAACGC------
GGAAAAGCTGAGAAATCAATTAGTCTTGAAGTCTTG------CAAGATTATTTCAGT---
---GGGAGTCTAAAGGATGCTGCAAAG------AGCCTTGGAGTTTGTCCAACTACAATG
AAGCGA---ATC---TGCAGGCAGCAC---GGAATATCCCGT------------------
TGGCCTTCTCGAAAGATCAAAAAGGTTAACCGTTCGCTGTCCAAGCTCAAATGTGTGATT
GAATCGGTCCACGGTGTTGAAGGAGCATTTGGT---TTG---GATTCTCCA---------
------------------------------AGTACA------------------------
---------AGCACA------ATCCCT---------------------ATTGCTGCTGGT
TCC---------------------------------------------------------
------------------TTT------------------------------------AAT
GAACCTTCTACT---------TCG------------------------------AACAAG
TTTGAA---CACCATACCTCA---------TTAAGC---------------------ATA
ATGCCATCAGAA------CCT---------------------------------------
------------------------------------------------------------
AAG------------------AAG---AAC---GAAAAT---------------------
---TATTTAGATGCA---------------------------TCTAAA------------
------------------------------------------------TCA---------
---------------------------------------------------------GAA
------------------------------------------------------------
CCTCAAAAACCATTA---GGAGGA---ATGCTAATCGAAGGT---GCTGATAGTTCTAAA
GACTTGAAA---AAT------CTGTGTCCTTCA---ACAGATGTTGTTTTGGAGGATCAG
GTCCTAGAA------GCTTCAAGGATTCAT---------------------CCTCCATGT
TCTGATTTTGTTCAT------ATGCAAATGCAG---CACATGGATACT------------
---------CTTAATTTTGCAGCTCAGAAA---GAGATGAAGATTGTGACTATAAAGGCA
ACATATAGAGAT---GATATCATAAGGTTTAGGGTTTCTTGGAACTGT---GGCATTGTG
GAATTGAGAGAAGAAATTGCTAAAAGACTG---AAACTA---GAGGTA------GGGACA
TTTGATATCAAGTATTTGGATGATGATCAAGAGTGGATATTGGTAGCTTGTGATGCAGAT
TTACAGGAGTGCATGGACATTTTA---ACATTATCA---GGAAGCAACATTATCCGGCTT
GTTGTG---------CATGATATTTTG---TCCATTCTTGGAAGCTCGGTTGAGAGCTCA
---GGGGAA---------------------
>OsNLP3
ATGGAGGTTGACCCATCGTCGTCTTTGCCGGGCGCGGGGGAAGGA---------------
GGAGGAGGAGGA---ATCGGC------GGCGGGGGT------GGGGAT---TTGTGGCCG
TTCGAC---TCGCTCACCACGTCGCTGCTGTTC---------------TCG---------
------------TCGGTGTCGGCCTCACCGCAG------------------CCGCTG---
---------CCGGCC------TCGTCGTCGTCGTGG------------CTCACGCCG---
CCCTCG------CCG---CTGTGGCTG------------------TTCGACGAGCGCCAG
CTGCTC---CCG------CTC---GACATGGGC------GCCCCCGCTGCCCCCGCC---
------------------------------ACCGCTCCG---CCCGCCGAGGCC------
------------------------------------------------------------
------------------------------------GCCGCCGTGGTC---GAGGAAGTC
CATCGGACCCGCTCC------------------------------------------GGG
AATTCTGACACGACTAGTAAGAGGGTTGAT------------------------CAGATT
AAT---------------------AGCAAA------TGGCAGTTT---CACCTATCT---
ATTGAT---------------------------GATAAC---------------------
------ACGGACAGCTCA------TGCTTG---TTTAAG---------------------
------GAGAGGCTTACACAGGCTCTTAGATACTTC---AAGGAGTCCACA---GAT---
CAG---CATCTGCTGGTTCAAGTTTGGGCACCGGTT------AAGAGTGGAGAC------
CGGTAT---GTGCTTACT---ACTTCAGGACAG------CCCTTT------GTACTTGAC
CAGCAGAGTATTGGGCTTCTTCAGTACAGGGCTGTATCCATGATGTACATGTTCTCGGTG
GAT---GGAGAA------------AATGCTGGAGAGCTG---GGGCTACCTGGGCGTGTG
TACAAACAAAAGGTTCCTGAG---TGGACACCGAATGTGCAGTATTATAGCAGTACTGAG
TACCCA---CGCCTTAACCATGCA---ATCAGTTACAATGTTCATGGTACTGTAGCCTTG
CCTGTTTTT---GAT---CCTTCTGTTCAAAATTGTATT------GCGGTTGTTGAACTT
ATAATGACATCAAAGAAG---ATCAACTATGCTGGTGAGGTTGATAAAGTCTGCAAAGCT
CTTGAGGCAGTAAATCTC---AAAAGCACT---GAGATATTGGACCATCCG---AATGTC
CAG------------------------ATATGCAATGAAGGCCGCCAATCTGCTTTGGTG
GAGATACTGGAGATCTTGACGGTCGTATGTGAAGAGCACAAGCTTCCTTTGGCTCAAACC
---TGGGTT---------------CCT---TGCAAGTAT---CGA---------AGTGTA
CTGGCACATGGCGGTGGT------------GTTAAGAAGAGT------TGTTTGAGCTTT
GAT---GGAAGTTGCATGGGG---GAGGTTTGCATGTCAACC------AGTGATGTGGCA
TTTCATGTTATCGATGCTCATATGTGGGGATTTAGAGATGCATGTGTAGAACATCACCTA
CAGAAG------------------GGACAAGGA---GTTTCTGGGAAGGCT---TTTATC
TATCGTCGACCTTGCTTTTCTAAA---GATATCAGTCAATTCTGCAAGTTGGAG------
------------TATCCCCTTGTACACTATGCTCGAATGTTTGGTCTA---------GCT
GGCTGCTTTGCAATATGTTTG------CAAAGTATGTATACTGGAGAT---GATGATTAT
ATATTAGAGTTCTTCCTG---------CCA---------CCAAATTGC---AGGAACGAA
GATGATCAAAATGCCTTGTTGGAGTCC---ATATTAGCTCGAATGAAGAAGTGC---CTT
CGTACC------CTAAAGGTAGTTGGCAAC------------GGA---GACACCAATGAA
------------GTT---------------------------------------TGTCTG
CAAATAAGTAAT------GTGCTAATAATTGAGACTGAAGATTTGAAGACAAATGTGCAC
TTTGAGAATTCT---------GAA---GGTTGCTTTCGTGAATCGCCT------------
---GAAAGTAATGGAAGCCAAAGAGTCCACGAGGTTGAT---------------------
---------------------------AATGATGGCAACAAAGTTTCA------ATCATG
TCA---GAGAGACATTTGCTA---------------GCTGATGACAACTCTCAAAAC---
AAT------GGG------------GCATCTGTTGGCAGGCCAAATGGTAGTGGTGCT---
TCTGATTCG---------CTTCACAAAAGTAATAAACCCCCTGAAAGGAGACGA------
GGAAAAGCTGAAAAAACAATCAGCTTAGATGTTCTT------CAGCAATATTTCTCA---
---GGAAGCCTAAAAAATGCAGCAAAA------AGCCTTGGTGTATGTCCCACAACCATG
AAACGC---ATC---TGCAGGCAACAT---GGGATTTCTCGT------------------
TGGCCATCTCGAAAAATTAACAAGGTCAACCGGTCTCTCTCAAAACTAAAGCAGGTAATT
GAGTCTGTTCAAGGCTCAGATGCGGCATTTAAT---CTC---ACGTCTATC---------
---------------------------------ACA------------------------
---------GGTCCT------CTCCCTATT------------------CCTGTTGGACCT
TCATCAGATTCTCAGAATCTAGAG------------------------------------
------AAAGCAAGTCCAAAT------AAAGTTGCAGAACTTTCA------------AAT
CTGGCTGTTGAG---------GGG---------------------GACAGAGATTCATCC
TTGCAA---AAGCCAATAGAA---------AATGAC---------AACTTAGCTATATTG
ATGTCACAGCAA------GGGTTTATAGATGCAAACAATAACTTGCAACTT---------
GAAGCAGACAAAGCTTCTCACTCGAGAAGCTCATCT------------------------
GGAGAAGGCAGTATAAACTCACGT---ACC---TCAGAGGCCTCA---------------
---TGCCATGGAAGT---------------------------CCTGCAAACCAGACATTT
GTT---------------------------------------------TGC---------
AAGCCAATTGCATCGACGTTCGCTGAACCACAATTAATTCCAGAG---GCGTTTACTAAA
---------------------------------------------GAGCCCTTT------
CAAGAACCAGCACTACCGCTTTCCAGGATGCTCATTGAGGAT---TCTGGAAGTTCCAAA
GATTTGAAG---AAT---------------------------------------------
------------------------CTCTTC---------------------ACTTCAGCA
GTTGATCAACCATTT------TTAGCACGTTCA---------------------------
---------AGCAATTTGGCGCTGATGCAA---AATTCAGGGACGGTGACCATAAAGGCT
AGCTTTAAGGAA---GACATTGTCAGGTTCCGCTTCCCATGTTCCGGT---AGCGTTACT
GCATTGAAAGATGAAGTAGCCAAAAGGCTA---AGGATG---GATGTT------GGCATG
TTTGATATCAAGTATCTCGACGATGATCATGAGTGGGTGAAGTTAGCATGCAACGCGGAC
TTGGAAGAATGCATGGAGATC------------TCT---GGTAGCCATGTCATCAGGCTG
TTGGTT---------AGCGATGTTGCG---GCACACCTTGGTAGTTCCTGTGGAAGCTCA
---GGT------------------------
